# Supplementary material for: Plasma metabolites as possible biomarkers for diagnosis of breast cancer
Source: PLoS One. 2019 Dec 3;14(12):e0225129. doi: 10.1371/journal.pone.0225129 (PMC6890236; doi:10.1371/journal.pone.0225129)
Supplement: S1 File — (ZIP) [file pone.0225129.s001.zip]

Archive with 6 entries (6 files):
- supporting infromation/Breast cancer_Discovery_Integrated data set.xlsx
- supporting infromation/Breast cancer_Validation Integrated data set.xlsx
- supporting infromation/Discovery Dataset_AUC.xlsx
- supporting infromation/Metabolite levels on tumor size and nodal stage Figure 3.pzf
- supporting infromation/Octanoylcarnitine levels classified by cancner phenotype Figure 4.pzf
- supporting infromation/Validation_ data set ROC.xlsx
