# Supplementary material for: Plasma metabolites as possible biomarkers for diagnosis of breast cancer
Source: PLoS One. 2019 Dec 3;14(12):e0225129. doi: 10.1371/journal.pone.0225129 (PMC6890236; doi:10.1371/journal.pone.0225129)
Supplement: S1 File — (ZIP) [file pone.0225129.s001.zip › supporting infromation/Breast cancer_Discovery_Integrated data set.xlsx]

## Sheet: Identified metabolites
	mz	RT (min)	VIP	Putative ID	Mean (Healthy)	SD (Healthy)	Mean (Cancer)	SD (Cancer)	Fold change (C/H)	P-value (C/H)	H1	H2	H3	H4	H5	H6	H7	H8	H9	H10	H11	H12	H13	H14	H15	H16	H17	H18	H19	H20	H21	H22	H23	H24	H25	H26	H27	H28	H29	H30	C1	C2	C3	C4	C5	C6	C7	C8	C9
M_N	245.014	0.542733	2.4617	3-Methoxy-4-hydroxyphenyl)ethylene glycol sulfate	0.648856	1.02136	0.863498	1.52962	1.3308	0.167	0.0815411	2.1769	0.631995	0.209015	0.0139663	0.0196537	2.0661	0.249909	0.00228336	0.0167257	0.297658	0.262235	3.91066	1.02316	0.568291	0.63053	0.0482535	0.322993	0.234059	0.526599	0.0804639	0.00255526	1.03953	0.450224	3.76999	0.212091	0.22842	0.00247907	0.0709708	0.316438	1.3314	0.519406	1.00555	0.701009	0.162671	2.1683	0.111357	0.146612	0.688429
M_N	129.056	1.15584	0.46859	3-methyl-2-oxovaleric acid	0.947923	0.255597	0.866229	0.326071	0.913818	0.262	0.614203	0.966736	0.776507	1.03451	0.591594	1.30477	0.713106	0.823269	0.768564	1.04191	1.20148	1.65098	0.993069	1.54887	0.999902	0.986427	0.742586	0.871832	1.05279	0.685131	1.11362	0.947786	1.04708	0.731915	1.13319	1.08258	0.613227	0.889251	0.758677	0.752132	0.626233	1.10404	0.714883	1.65093	0.46082	0.86685	0.647064	1.06718	0.903857
M_N	583.259	0.76165	7.11407	Bilirubin	15.9122	13.1468	3.42848	3.28166	0.215462	0	16.6954	4.18424	7.82794	3.43714	16.4639	10.7187	18.4434	28.658	11.5666	6.2775	23.6349	5.4877	6.69069	6.54649	41.6755	8.98951	6.54352	33.4576	37.3942	8.04886	19.3402	10.7219	7.69449	14.8735	22.9462	13.3407	6.30686	11.6184	60.8455	6.9369	3.89085	0.766052	4.40158	0.619051	1.33119	3.22434	2.69983	0.407755	7.49451
M_N	112.052	2.45078	1.19822	Creatinine	1.38081	0.623264	0.915162	0.330394	0.662772	0	1.0865	1.01771	1.27247	0.363543	0.735751	1.44172	1.89467	1.74323	1.38812	1.27409	1.50708	2.1812	0.805338	2.02261	2.80466	3.04979	1.01722	2.16511	1.33755	0.659311	0.758874	1.05346	1.33252	1.4666	1.6577	0.744617	1.64328	1.3431	0.940873	0.71564	0.651974	1.16634	1.0339	0.989805	0.724784	0.889246	1.02768	0.977128	0.735495
M_N	265.149	0.5593	0.253264	Cumanin; (3aR,4aS,5R,6S,8S,9aR)-5,6-Dihydroxy-4a,8-dimethyl-3-methylenedecahydroazuleno[6,5-b]furan-2(3H)-one	0.612216	0.331419	0.676169	0.31487	1.10446	0.348	1.20468	0.9322	0.551078	0.56879	1.29644	0.376377	0.381199	0.699103	1.35412	0.62911	0.241117	0.405547	0.240056	0.233679	0.515639	0.696228	0.66344	0.194891	0.225702	1.22308	0.835539	0.439724	0.33374	0.543937	0.42259	0.788931	0.522752	0.590508	0.332385	0.923908	0.958974	1.09846	0.54812	0.506928	0.424769	0.90913	0.843627	1.00092	0.514973
M_N	327.234	0.617392	2.56432	Docosahexaenoic acid	1.58343	0.746028	0.835635	0.581901	0.527736	0	1.59698	2.26131	0.731931	3.17786	2.07482	3.57294	0.571635	1.06897	1.07014	2.59564	1.96643	2.5649	1.05121	1.16533	0.878758	1.87282	1.2207	0.620601	1.52539	1.58342	1.2988	2.26623	1.01383	0.969844	1.17449	1.46005	1.95277	1.3561	0.805363	2.03374	0.379555	0.480832	0.442578	0.758104	0.629217	0.669921	0.268911	0.992349	0.322218
M_N	448.307	3.604	1.43344	Glycoursodeoxycholic acid (HMDB, Chenodeoxyglycocholic acid)	0.531828	0.649689	1.39603	1.78564	2.62497	0	0.9893	0.236506	0.95269	0.667279	0.16452	2.23798	0.429495	0.219601	0.22967	0.13791	0.0131555	0.0948947	1.47963	0.32135	0.11613	1.06142	2.38084	0.239731	0.0429648	0.106844	0.0198323	0.0439155	0.0838811	0.095847	1.06791	0.857128	0.0798678	0.0143509	1.37009	0.200091	0.399416	0.199084	0.688462	11.261	0.705054	0.852009	0.678079	0.277567	1.05291
M_N	135.032	2.69137	2.33747	Hypoxanthine	0.137372	0.0668449	1.04713	0.750856	7.62254	0	0.0732407	0.113968	0.190551	0.13352	0.168242	0.169894	0.126939	0.211343	0.0425859	0.0511081	0.121895	0.128148	0.0922302	0.11646	0.0432392	0.0707951	0.0773628	0.0967611	0.115578	0.120046	0.201965	0.0408528	0.205078	0.0986678	0.204466	0.23672	0.22129	0.232654	0.297119	0.11845	1.13905	1.07244	0.0946648	1.38113	2.77733	2.64925	2.98631	0.925464	1.76249
M_N	212.003	2.16843	0.527763	Indoxyl sulphate	1.14604	0.75273	0.879307	0.650527	0.767256	0.044	0.662691	1.06406	1.02671	0.434935	0.329699	0.809085	2.76076	0.928762	0.488121	0.871512	0.578582	1.73746	1.21259	3.07969	2.87013	0.746541	0.907402	0.838956	0.477301	0.666216	0.934362	1.71555	2.45113	0.750412	1.22471	0.94442	0.445639	0.654855	1.7245	1.04446	0.396952	0.681713	0.912525	2.56134	1.68483	0.799908	0.395429	0.65435	0.772332
M_N	130.087	5.03031	0.845769	L-Isoleucine/Leucine	0.800714	0.196931	1.05918	0.364568	1.3228	0.001	0.604143	0.69954	0.738579	0.799927	0.628667	0.917714	0.726947	0.726393	0.644694	0.831686	1.00163	1.43071	0.842685	1.06369	1.10151	0.828872	0.626327	0.896887	0.524665	0.701746	0.843202	0.810516	1.19367	0.577961	0.758249	0.771338	0.680785	0.649836	0.721935	0.67692	0.687349	0.671718	0.675173	1.50096	0.957293	1.57265	0.911655	1.24244	1.14324
M_N	164.072	4.5913	1.11407	L-Phenylalanine	0.831331	0.1608	1.07683	0.192599	1.29531	0	0.64842	0.772852	0.745197	0.752521	0.796411	1.30096	0.798192	0.855115	0.734138	0.793241	0.944518	1.1424	0.910184	1.00385	0.949958	0.899421	0.810966	0.947489	0.498719	0.765992	0.819524	0.972856	1.0685	0.70765	0.694202	0.723138	0.7396	0.731324	0.709972	0.702628	0.946512	0.934409	1.10515	1.34355	1.1233	1.09142	1.06416	1.12147	1.00228
M_N	118.051	7.2046	0.962094	L-Threonine	0.944175	0.297237	1.02371	0.432571	1.08424	0.704	1.27703	0.475732	0.96059	1.0925	0.912381	1.25009	1.26679	1.0132	1.19352	1.12064	0.728887	1.09319	1.17088	1.13154	1.71676	1.00241	0.424944	0.902369	0.600215	0.838856	0.975638	0.984031	1.03565	0.776108	0.933421	0.871051	0.950454	0.226495	0.897081	0.502781	0.738285	0.756969	1.26551	0.951853	0.797284	1.20127	0.995656	1.22125	1.33898
M_N	476.278	4.13503	1.80024	LysoPE (18:2)	0.581314	0.240433	0.965157	0.394583	1.6603	0	0.43243	0.363244	0.521003	0.378656	0.264661	0.238305	1.0093	0.464937	0.491717	0.515094	0.580115	0.39157	0.725124	0.646483	0.962933	0.569209	0.584197	1.28704	0.330578	0.744137	0.494983	0.259676	0.719165	0.626716	0.73125	0.744411	0.500951	0.469681	0.935262	0.456601	0.562029	0.878397	0.620513	0.78491	0.716625	1.58394	1.6134	1.3669	1.50083
M_N	524.279	4.04378	0.976005	LysoPE (22:6)	0.918481	0.232856	1.01154	0.339226	1.10132	0.275	0.956664	0.996451	0.872241	1.23101	0.916157	0.712703	0.874941	0.653583	0.897222	1.38222	0.91943	1.12543	0.760052	0.9387	0.748263	1.30866	1.14052	0.830287	0.733398	1.43953	0.816173	1.00704	0.648741	0.827196	0.890998	0.738602	1.00694	0.687102	1.11462	0.379557	0.845476	0.735183	0.775647	1.03896	0.637776	1.30796	0.514872	0.915121	0.882816
M_N	227.202	0.641717	0.89358	Myristic acid	0.871347	0.243163	0.93299	0.40774	1.07074	0.868	0.89605	1.19589	0.632713	1.06396	1.07596	1.32614	0.446302	1.00327	1.11382	1.17843	0.676892	0.943613	0.728382	0.820792	0.666062	0.773436	0.632363	0.622093	0.845116	1.0985	1.00006	0.870765	0.748669	0.751276	0.759416	0.885981	1.44006	0.882719	0.455551	0.606115	0.81937	1.22456	0.847365	1.32104	0.919889	0.800088	0.628384	0.892874	0.643045
M_N	143.107	0.70735	1.09002	octanoic acid (Caprylic acid)	0.544697	0.185626	0.882437	0.415576	1.62005	0	0.381177	0.937914	0.24117	0.646012	0.765707	0.798546	0.296798	0.451291	0.795631	0.36856	0.478951	0.472786	0.813433	0.388949	0.374106	0.772668	0.533678	0.364955	0.621922	0.660293	0.53409	0.505477	0.371744	0.587293	0.411462	0.687107	0.643574	0.582224	0.215972	0.637405	0.591277	0.821362	0.708547	1.35272	0.786328	0.788514	0.925189	0.86767	0.774003
M_N	141.017	7.21292	0.592336	Oxoadipic acid	0.947468	0.284126	0.96969	0.225042	1.02345	0.412	0.972201	1.04494	0.0978253	0.96504	1.03955	0.825057	1.0007	0.982901	1.03022	0.978306	1.08671	1.15481	0.363446	0.0728143	1.07763	1.05636	1.20958	1.09	0.869706	1.09583	1.02982	1.08596	0.941943	1.06907	1.04983	0.777384	1.3188	1.09918	0.957149	1.08127	0.999121	0.970519	1.07408	0.911199	1.02996	1.06464	0.794463	0.952523	1.0357
M_N	255.234	0.625683	0.871346	Palmitic acid	0.974705	0.208132	0.848797	0.323367	0.870824	0.029	1.08742	1.0095	0.868129	1.08374	1.23974	1.19898	0.577612	0.853872	0.912354	1.47498	1.05574	1.08877	0.819431	0.898593	1.05696	0.854128	0.653021	1.04484	1.10662	1.06355	1.28082	0.916029	0.992557	0.832313	0.722268	1.11882	1.13886	1.02589	0.601071	0.664539	0.844569	1.02241	0.495421	0.846365	0.684616	0.823785	0.425679	0.917195	0.613673
M_N	187.008	0.673533	1.50429	p-Cresol sulfate	1.28481	0.908993	0.598831	0.549552	0.466087	0	0.590697	0.244612	0.823192	0.489334	1.16305	0.356312	2.71935	0.377265	1.19865	0.414432	2.17819	2.00438	0.0290908	1.82923	1.97218	1.59508	3.34752	1.48034	0.318678	0.376102	1.26368	2.37304	2.98439	0.88599	1.2648	0.0912658	1.79043	1.0568	2.35859	0.967489	0.241041	0.307811	0.0249292	0.245822	0.0536888	0.139946	0.346039	0.239471	1.08535
M_N	172.992	0.716933	0.917779	Phenol sulphate	1.00452	0.850702	0.977371	0.770029	0.972976	0.639	1.3797	0.816759	0.840539	0.504228	0.742926	3.95102	1.28249	0.554447	0.209887	0.476952	1.24468	2.22993	0.277001	3.21581	0.467768	0.693838	1.17995	0.740621	0.51844	0.519242	0.740628	0.819587	0.230859	0.420309	1.21008	1.21702	0.651697	0.60656	0.430975	1.96157	1.48407	0.770138	1.12387	0.310217	1.57528	0.748819	2.43617	0.325226	0.306097
M_N	188.987	0.732333	1.25496	Pyrocatechol sulfate	0.848411	0.528847	0.916722	0.797524	1.08052	0.849	0.94787	0.566471	1.30322	0.372633	0.559687	0.366089	1.15282	0.709871	0.753393	1.22952	0.882823	2.69559	0.928299	0.671121	0.296076	0.637958	1.04372	0.116121	0.174761	1.31255	0.360505	0.620679	1.12828	1.2818	0.621116	0.33299	1.41099	0.30535	1.377	1.29304	0.282794	0.737835	1.45024	0.962839	1.90224	0.866851	2.06436	1.33651	0.876016
M_N	204.982	0.775033	0.851006	Pyrogallol-2-O-sulphate	0.576722	0.756722	1.03394	2.62626	1.79278	0.291	0.799439	0.638298	1.74283	0.141567	1.96896	0.816215	0.0348536	0.0105864	0.027211	0.309646	0.0163441	0.139161	0.0571772	0.0501223	0.00558799	2.79978	1.90457	0.732521	0.184795	0.0968048	0.149636	1.54071	1.33813	0.0735828	0.371807	0.0739856	0.00964706	0.0283742	0.0438992	1.19544	0.0648882	0.173946	0.65359	2.34145	1.5469	2.62205	1.19532	0.674951	0.564745
M_N	88.041	7.18807	0.883397	Sarcosine	0.775559	0.267701	1.02412	0.364131	1.32049	0.002	0.477849	0.447362	0.762015	1.10036	0.778612	0.860394	0.506592	0.571721	0.604648	0.499272	0.793384	1.56941	0.720767	1.09561	0.629066	0.966312	0.817735	0.644968	0.4793	1.14281	0.849214	0.776112	0.887472	0.581472	0.609506	1.2519	0.721371	0.512278	1.05985	0.549419	0.965802	0.836246	1.25173	0.940111	0.862786	0.366358	1.27449	0.825734	0.937273
M_N	243.067	2.88232	1.17083	Uridine	1.1221	0.318414	1.01907	0.32071	0.908179	0.16	0.830397	0.786853	1.286	1.12979	1.52085	1.07097	1.12538	1.12497	1.0529	1.55015	1.32852	1.70431	1.22557	1.28928	1.20109	0.939695	0.842195	0.504909	1.00512	1.20014	0.909684	0.800695	1.05177	1.53655	0.539453	1.45047	1.43637	1.35741	0.468393	1.39319	1.92361	1.17958	0.879717	0.553786	1.17327	0.565337	0.865446	0.943266	1.44102
N	128.035	1.09443	2.24987	5-oxoproline (Pyroglutamic acid)	0.692247	0.122473	1.46639	0.507584	2.11831	0	0.694564	0.910551	0.791041	0.745839	0.604174	0.976504	0.628726	0.707387	0.840893	0.791481	0.577423	0.665321	0.612392	0.715286	0.600931	0.829662	0.691882	0.683372	0.565117	0.685655	0.594896	0.489334	0.704784	0.664157	0.674972	0.804068	0.895507	0.621089	0.477061	0.523352	0.8897	1.58105	2.59837	0.891428	1.41116	1.09918	1.49205	2.4245	1.41667
N	179.056	0.71945	0.893447	Glucose	1.21242	0.741738	1.56822	0.989724	1.29346	0.024	0.759723	2.13987	0.663024	3.10942	1.33008	2.03416	0.791325	0.699947	1.43249	0.582823	0.544566	2.01829	0.831606	0.975225	0.72135	2.02644	2.20315	0.858902	0.587722	1.63026	0.573931	0.879152	0.768528	0.723941	0.686482	0.590737	3.03481	0.737198	0.783209	1.65418	0.852947	1.64231	4.6122	0.783469	1.323	0.687497	1.99422	4.0503	1.31
N	448.306	6.4588	2.43952	Glycochenodeoxycholic acid	0.335636	0.459983	1.49726	1.54566	4.46097	0	0.102909	0.352658	0.12975	1.13596	0.168368	0.714645	0.275659	0.208848	0.266517	0.187414	0.0746245	0.115559	0.136845	0.344804	0.173389	1.27891	2.25301	0.215822	0.172606	0.159277	0.139766	0.164142	0.163545	0.294946	0.0670034	0.133356	0.134321	0.183797	0.0536471	0.266995	0.443576	0.341951	0.945741	8.68001	0.809662	0.695894	0.865843	0.9537	0.950871
N	154.062	0.672567	0.30186	Histidine	1.22321	0.392373	1.20639	0.468941	0.986251	0.622	0.869835	1.68337	0.930032	1.60428	1.16633	1.52387	1.02716	1.19657	1.8946	1.08845	0.657531	1.96082	1.03646	1.01578	1.16039	1.89468	1.50727	1.17836	0.777096	1.64685	0.976041	1.026	0.969137	1.05811	0.75265	1.07786	2.02351	1.04071	0.65442	1.29821	0.72932	1.28692	1.69454	0.891336	0.543233	0.78836	1.44797	1.47338	1.40105
N	166.012	0.798967	0.571511	Homocysteinesulfinic acid	1.49194	0.273119	1.52289	0.846838	1.02074	0.129	1.13434	1.54714	2.29517	1.15596	1.37388	1.43583	1.41303	1.43583	1.3669	1.60553	1.20689	1.57213	1.74562	1.68977	1.27636	1.54947	1.21061	1.08979	1.46596	1.39774	1.05764	1.54042	1.90008	1.97363	1.53833	1.55007	1.47141	1.77724	1.33109	1.65029	1.67447	1.4842	1.3442	2.19848	1.09338	1.20822	1.44592	3.78873	1.33179
N	212.002	3.75354	0.518577	Indoxyl sulfate	1.10828	0.61665	3.03715	12.6054	2.74043	0.502	0.522679	1.20167	1.14686	0.4955	0.638371	1.94369	2.04405	1.2317	0.572603	0.710731	0.77199	1.93954	1.07056	2.79333	2.03116	0.753035	1.06943	0.703579	0.382064	0.718099	0.621913	1.4592	2.24459	0.746709	1.025	0.863231	0.458202	0.619595	1.36599	1.10321	0.346121	0.726361	0.990168	1.95434	1.2817	1.14703	0.419103	80.6457	0.540743
N	191.021	0.810433	1.78629	Isocitric acid	2.38985	2.52324	1.49318	1.4995	0.624798	0.105	0.81944	4.3009	0.345094	5.85336	3.75846	3.57072	1.3476	0.830488	4.00469	0.561259	0.641622	3.06923	0.657955	0.852448	1.11839	1.44408	7.3259	1.03356	1.31842	5.52739	0.335791	0.74188	0.984358	0.549001	0.891719	0.706345	9.70568	0.7346	1.18404	7.48123	0.383944	2.50709	5.2494	0.150385	0.299514	0.570259	4.73948	1.41986	0.368508
N	203.083	3.25402	0.43216	L-Tryptophan	1.02464	0.157522	1.17895	0.454281	1.1506	0.184	0.880232	0.970628	1.0021	1.21204	0.990483	1.34976	1.00545	1.1554	1.01976	0.863651	1.13663	1.1306	0.954552	1.19577	0.934434	1.24841	1.21373	1.22486	0.954433	1.08605	0.683998	0.843538	1.16088	0.719311	1.0479	0.962301	1.03655	1.00131	0.879285	0.875216	0.812289	1.02301	1.18249	1.39461	0.948995	1.29839	1.30899		0.843729
N	478.293	8.15232	2.00603	LysoPE(18:1)	0.619473	0.215164	1.2207	0.900388	1.97055	0	0.637138	0.416669	0.830069	0.560284	0.366597	0.557778	0.900464	0.56024	0.696262	0.477859	0.653346	0.482951	0.639971	0.42443	0.90223	0.61798	0.808167	1.37564	0.483929	0.83552	0.540308	0.306757	0.55402	0.55984	0.691995	0.445833	0.509079	0.505053	0.838516	0.405261	0.654234	0.937269	0.816306	1.07549	0.723439	1.27378	1.04347	4.95296	1.18436
N	500.278	7.61778	1.01951	LysoPE(20:4)	0.878299	0.227993	1.17739	0.755846	1.34054	0.009	0.838096	0.791784	1.51281	0.656316	0.724657	0.53618	1.05672	0.724694	1.01372	1.14644	0.970084	0.645465	0.592696	0.965029	0.958139	1.08083	1.08336	1.17416	0.830719	1.15174	0.827694	0.665794	0.714096	0.883631	0.764151	0.757946	1.04604	0.741152	1.03977	0.45503	0.797302	1.0252	0.86609	1.42652	0.603226	1.11206	0.803763	2.72994	1.08023
N	172.991	3.3802	0.726095	Phenylsulfate	1.09614	1.04733	2.32159	7.71014	2.11798	0.887	1.36889	0.847515	1.00414	0.604083	0.781273	5.15899	1.35942	0.571941	0.229399	0.435346	1.32037	2.64979	0.277148	3.43592	0.498206	0.75533	1.35122	0.776119	0.558988	0.579807	0.575525	0.796422	0.261495	0.429144	1.20678	1.18134	0.691183	0.566188	0.462083	2.15005	1.37728	0.82702	1.17317	0.279124	1.57639	0.669914	2.90094	49.5637	0.252933
N	378.241	7.1537	1.51631	Sphingosine-1-phosphate	0.818081	0.237978	1.35322	0.829562	1.65414	0	0.49443	1.36401	0.924828	1.16543	1.31459	1.2326	0.587751	0.783847	1.02761	0.826263	0.636438	0.835652	0.451987	0.695594	0.612482	0.702916	0.809479	0.773256	0.648872	0.928258	0.691079	0.599269	0.910411	0.592826	0.533383	0.954433	1.0548	0.928435	0.774916	0.686585	0.999045	1.45279	1.6512	0.959688	1.17282	0.665183	0.905716	3.79527	0.938394
N	173.082	4.34754	0.335249	Suberic acid	0.964867	0.0510411	0.985906	0.0617349	1.0218	0.086	0.988157	0.971977	0.941194	0.790068	0.949283	0.965662	0.990843	1.03273	0.983624	1.09392	0.961851	0.956258	0.9902	0.914651	0.987024	0.97022	0.993123	0.959738	1.02634	0.898684	0.934809	0.976393	0.975123	0.97403	0.934983	0.972569	0.937506	0.932998	1.0187	0.923358	0.936534	0.951943	0.982014	1.1044	1.03671	1.02199	1.00452	1.03999	1.0389
N	498.289	5.95719	2.15136	Tauroursodeoxycholic acid	0.235906	0.325246	1.42529	1.63759	6.04176	0	0.0444783	0.582119	0.0564732	0.903266	0.0948129	1.37122	0.369693	0.11241	0.0993127	0.138597	0.0472125	0.0677137	0.105332	0.261279	0.00532601	0.447119	1.01071	0.0725529	0.179083	0.0993417	0.0599185	0.271941	0.0943484	0.119999	0.0388317	0.145928	0.0466524	0.0286664	0.039432	0.163401	0.117502	0.469062	0.679456	9.26371	1.00121	0.784287	0.197336	1.41488	0.962463
N	167.021	0.789967	0.902566	Uric acid	1.23299	0.269163	1.15191	0.514858	0.934239	0.021	0.977968	1.39529	0.962687	0.882232	1.1994	1.57077	1.31988	1.2448	1.32526	1.00337	1.2051	1.8096	1.17364	1.33045	1.27926	1.21583	1.34839	0.942138	1.22749	1.24698	0.552653	1.00403	1.44703	1.06058	1.58642	1.12075	1.80287	1.19107	1.03401	1.52979	0.877569	1.319	1.32755	1.20764	0.992188	0.99775	1.13446		0.667005
P	338.341	12.1432	1.04203	13Z-Docosenamide	1.19337	0.528136	1.02964	0.314768	0.862805	0.304	0.918531	0.701377	1.4115	1.79147	0.78485	1.13472	1.58394	1.59869	1.87448	3.08926	1.18253	0.827213	1.30931	1.0969	1.83282	1.01475	0.786291	0.927869	1.03587	1.08913	0.859564	0.741341	1.06981	0.657195	0.787897	1.76397	0.784946	0.806187	1.68144	0.657194	0.694893	1.26642	0.623225	1.41125	1.77343	1.1565	0.778569	0.825412	0.951094
P	137.067	0.61495	1.63368	1-Methylnicotinamide	1.55352	0.983812	0.870575	0.932854	0.56039	0	0.981737	1.6662	1.20993	1.00708	1.46847	1.0694	1.55477	1.062	1.88991	1.63429	2.40637	0.954903	4.95872	1.40579	0.792779	1.25194	0.970068	0.840593	1.10346	1.71901	0.747228	1.26799	4.78854	1.82616	1.27128	0.978901	1.81816	1.18192	0.992146	1.78573	0.543091	1.2213	0.92596	0.3911	0.751946	0.903144	0.564286	0.632833	0.308428
P	146.115	0.661758	1.45161	Acetylcholine	1.31868	0.413626	1.00205	0.388427	0.759887	0.001	1.16801	1.43501	0.768563	1.48707	1.22759	2.07046	1.43807	1.62212	1.27248	0.689787	1.26227	1.89623	1.52719	1.64921	1.92855	2.30808	1.48096	1.51198	1.67579	1.38303	0.567665	0.968454	1.13443	1.04384	1.01322	1.24732	1.01946	0.817037	1.03178	0.914826	0.592281	0.845169	0.793544	0.430799	0.693381	0.935448	1.8259	0.848165	2.11798
P	118.084	0.669067	0.467132	Betaine	1.03312	0.315606	0.953794	0.331205	0.923216	0.313	0.935863	0.935257	1.38434	0.838862	1.26891	1.22183	0.994899	1.23739	1.16556	0.831936	1.04408	1.13287	0.898533	0.819846	1.28173	1.53527	1.35297	1.07522	2.20608	0.707777	0.831591	0.853757	0.661964	0.888729	0.825513	0.832422	0.798184	0.798729	0.926621	0.706893	1.35566	0.627539	0.84913	0.790424	1.02745	0.776915	0.732086	0.650939	1.44111
P	370.294	7.02867	2.8631	Cis-5-Tetradecenoylcarnitine	1.71893	1.05275	0.735663	0.694847	0.427977	0	1.55772	2.10527	0.626077	1.22618	3.19761	5.19567	1.14711	0.971616	1.92098	2.78242	2.59962	1.51201	1.2791	0.888731	1.93171	1.69692	0.766671	2.23435	4.40892	1.43053	0.979734	0.952148	1.23427	1.02701	1.10233	1.42106	2.05054	1.60905	0.979645	0.732981	0.515059	0.853659	0.177907	0.164554	0.357603	0.333738	0.196843	0.55085	0.513456
P	344.278	6.75607	3.16143	Dodecanoylcarnitine	1.78455	0.880049	0.722352	0.512806	0.404782	0	1.39017	2.00229	0.57004	0.948419	3.52111	4.02781	1.29638	1.10769	1.90208	2.23504	3.02524	2.02856	1.65226	1.50328	2.02548	1.9266	0.906876	2.15554	4.01203	1.24976	1.03637	1.11009	1.681	1.1419	1.43616	1.59561	2.43145	1.54591	1.03389	1.03737	0.349925	0.849485	0.195857	0.299473	0.587608	0.450976	0.982341	0.612306	0.491651
P	204.122	0.666933	1.83296	L-Acetylcarnitine	1.40727	0.451376	0.931513	0.482183	0.661928	0	1.55959	1.65985	0.643198	1.37804	1.64926	1.88533	1.07426	1.35966	1.66389	1.70573	1.47873	2.04624	1.11466	1.11134	1.43858	1.09339	0.93378	1.36467	2.1617	1.48758	1.02689	1.01273	0.746234	1.14438	1.02665	1.57663	2.67398	2.01236	1.24851	0.940329	1.49834	1.44722	0.409848	0.150735	0.489805	0.888941	0.80778	1.0589	1.03545
P	162.111	0.661833	1.0256	L-Carnitine	1.20065	0.26803	0.996305	0.276511	0.829803	0.005	1.19209	1.36904	0.740473	0.994776	0.988827	1.56185	1.36763	1.93782	1.24767	0.896665	1.10925	1.51527	1.16694	1.38339	1.39923	0.999143	1.32809	0.970565	1.48192	1.26028	0.767146	0.991272	1.15215	1.12925	1.27782	1.14225	1.20322	0.985049	1.61036	0.850141	1.42829	0.990781	0.787402	0.169792	0.953126	0.981421	1.18661	0.918404	1.28662
P	424.342	7.6725	1.0086	Linoleyl carnitine	0.796601	0.230252	1.07655	0.856907	1.35143	0.186	0.634017	1.02448	0.720966	0.569053	0.955342	1.32765	1.03379	1.05217	0.979073	1.28094	0.98411	0.523748	0.671191	0.565909	0.914017	0.733898	0.437736	0.630003	0.706929	0.70746	0.607738	0.514985	0.605128	0.822324	0.83883	1.07914	0.782056	0.873949	0.832596	0.488803	0.73558	1.02219	1.19228	0.122724	0.673363	0.697931	0.830914	0.8744	0.957878
P	147.111	0.554933	0.290006	L-Lysine	1.02133	0.293777	0.965121	0.397401	0.944964	0.545	0.748004	1.12421	1.04321	0.924427	0.894817	1.96496	1.09928	1.14955	1.53943	1.08304	0.995883	0.757275	1.10609	1.31031	0.769087	1.10776	0.590071	0.717434	1.15613	1.19574	0.869948	1.28979	1.09117	0.772574	0.869672	0.960471	1.31548	0.67379	1.00023	0.520123	0.638809	1.20395	1.56598	0.979462	0.863438	1.18458	1.51498	0.589733	0.293395
P	288.216	5.05112	3.03088	L-Octanoylcarnitine	1.78169	1.08803	0.729076	0.473744	0.409205	0	1.60574	3.42504	0.617275	0.695838	2.28404	5.3753	0.963964	0.748048	1.77047	1.77061	2.53709	1.4546	1.67473	1.19934	2.34727	1.91713	0.909902	1.59668	3.25673	1.06114	1.42267	1.01446	1.37666	1.4432	0.812726	2.46241	1.76073	4.09651	1.12542	0.724946	0.64856	1.06581	0.272216	0.157215	0.30157	0.584699	0.258025	1.03271	0.483949
P	400.341	7.92657	0.428869	L-Palmitoylcarnitine	0.987404	0.283998	0.984166	0.580338	0.996721	0.231	0.837185	0.886294	0.900609	0.923677	1.22668	1.6384	0.740243	1.45747	0.920247	1.40771	1.04975	1.0835	0.663719	1.11032	0.918149	0.885088	0.634234	1.13727	0.992044	1.01656	0.921175	0.60058	0.879769	0.6406	0.86106	1.03328	1.68809	1.13524	0.92937	0.503794	0.726526	0.843809	1.16738	0.391849	0.604119	0.704214	0.372378	0.654277	0.934695
P	468.308	7.22843	1.43484	LysoPC(14:0)	0.941794	0.37847	1.10254	0.697382	1.17068	0.502	0.53602	0.981834	0.658931	0.79296	0.732534	0.563607	0.647743	2.10105	1.24524	1.08382	1.19532	1.04394	1.06991	1.35868	0.890469	0.650817	0.901842	0.730885	0.466974	0.967314	0.767526	0.839745	0.976082	0.676543	1.66674	0.688287	1.3437	0.701627	1.53743	0.436235	0.4496	0.637976	1.05218	1.585	0.767996	1.3534	0.63513	1.08721	0.671344
P	482.324	7.61963	1.13663	LysoPC(15:0)	0.889915	0.253007	1.06153	0.456371	1.19284	0.083	0.74145	1.19026	0.858743	0.694811	0.898363	0.594529	0.95568	1.65443	1.16818	1.14912	1.17875	0.79465	0.828277	1.12674	0.727495	0.736326	0.771653	0.710229	0.58712	0.907729	0.574903	0.804742	0.597764	0.791036	1.04681	0.568494	1.1622	0.820414	1.24836	0.808176	0.561185	1.10717	1.18699	0.62733	1.00126	0.724455	1.06211	1.43284	0.989541
P	496.339	8.21173	1.68478	LysoPC(16:0)	0.847458	0.178374	1.05889	0.237901	1.24949	0	0.852081	0.856661	0.873193	0.831751	0.822829	0.626624	0.88065	1.53754	0.86994	1.01116	1.02005	0.66355	0.765111	0.816174	1.02422	0.679863	0.843092	0.731673	0.784875	0.884511	0.659314	0.683104	0.676109	0.757377	0.937208	0.828985	0.779407	0.851161	1.14876	0.726761	0.737355	0.922001	1.11365	1.05662	1.00414	1.18138	0.882079	1.00714	0.974505
P	494.324	7.42667	2.04921	LysoPC(16:1)	0.918639	0.30226	1.15508	0.392736	1.25738	0.011	0.887804	0.850803	0.772931	0.945636	0.885618	1.11867	0.588023	1.92696	1.26381	1.35147	1.17951	0.706718	0.610427	0.983314	1.28762	0.780018	0.894758	1.02562	0.877812	1.08532	0.65907	0.507496	0.840309	0.51821	0.930587	0.761031	0.753395	0.896553	1.20204	0.46764	0.911475	0.870675	1.24768	1.76452	0.689193	1.17954	0.978993	0.734424	0.832345
P	510.354	8.4475	0.675008	LysoPC(17:0)	0.877822	0.458029	0.98189	0.422156	1.11855	0.091	1.77654	0.995136	0.649264	1.25279	0.751028	0.409732	1.03997	1.24329	0.798689	1.04111	2.44598	0.490895	0.656393	0.511029	0.729415	0.726163	0.821812	0.580692	0.646677	0.731066	0.498564	0.67822	0.372964	0.592966	0.681792	0.459467	0.812735	1.07131	1.78324	1.08574	0.493963	0.708808	1.095	0.652893	1.29374	0.60409	1.8618	0.926935	0.953938
P	524.37	8.68803	1.55485	LysoPC(18:0)	0.829461	0.227093	1.11467	0.560074	1.34384	0.003	0.93778	0.823148	0.751356	0.842469	0.819653	0.553517	0.845349	1.26749	1.04509	1.00837	1.10152	0.518093	0.862721	0.649294	0.884675	1.0458	1.43737	0.539668	0.738491	0.808901	0.454468	0.522121	0.510275	0.765101	0.743779	0.73332	0.880887	0.807878	0.99082	0.994427	0.784908	0.627448	1.22155	0.752783	0.865135	1.1385	1.31392	1.01549	1.17598
P	522.355	8.1881	0.984381	LysoPC(18:1)	0.877164	0.178156	1.03799	0.168393	1.18335	0	0.977321	0.815588	0.887136	0.841612	0.66036	0.90548	0.888644	1.4063	1.03144	0.940089	1.05709	0.705307	0.791235	0.778696	1.20707	0.965187	1.03402	0.996549	0.96397	0.775951	0.627854	0.53617	0.819473	0.725533	0.925935	0.774217	0.779258	0.775542	1.033	0.688901	0.842268	1.08061	1.11057	0.88177	0.754503	1.0823	0.912585	1.04464	1.04304
P	520.34	7.6651	2.09548	LysoPC(18:2)	0.699426	0.169961	0.99448	0.242505	1.42185	0	0.631804	0.563847	0.622273	0.564997	0.475973	0.405468	0.982667	0.924823	0.866269	0.645482	0.701986	0.583207	0.88302	0.637643	1.12678	0.840237	0.777946	0.763237	0.739659	0.739805	0.493632	0.345135	0.623113	0.709606	0.880109	0.761417	0.631011	0.607227	0.744817	0.709581	0.668688	1.06724	1.02846	0.477301	0.890645	1.32335	1.22427	1.32399	1.30238
P	550.387	8.96087	1.33654	LysoPC(20:1)	0.921137	0.393557	1.0766	0.383099	1.16878	0.029	1.01828	0.941019	0.74587	0.99336	0.796129	1.67248	0.822914	1.59201	1.02173	0.74934	0.976564	2.36297	0.73477	0.546895	1.11847	1.005	1.05945	0.848496	1.01717	0.73028	0.126825	0.78591	0.582191	0.661023	0.678474	0.747559	0.7007	0.770293	0.886793	0.941133	0.695705	0.890078	1.33099	0.686987	0.912034	0.950478	1.08846	1.01622	1.00075
P	568.339	7.6038	1.8899	LysoPC(22:6)	0.803741	0.225954	1.18532	0.376671	1.47475	0	0.876122	0.869028	0.758297	0.825184	0.998565	0.790007	0.48938	1.10017	0.86365	1.11561	1.09828	1.08516	0.658388	0.682809	0.664546	1.06264	0.927494	0.406216	1.00997	1.18524	0.495827	0.533725	0.510997	0.543717	0.963637	0.580181	0.988327	0.608568	0.769981	0.650514	0.68147	1.03373	1.57415	0.714701	0.734619	1.31586	0.719524	0.947509	1.48794
P	482.359	8.23242	1.24132	LysoPC(O-16:0)	0.822131	0.215289	1.06646	0.313492	1.29719	0	0.718395	0.819578	0.807478	0.854025	0.72778	0.75778	0.978019	1.48224	1.33324	0.807201	0.944446	0.579755	0.550455	0.614975	0.771703	0.877664	1.12568	0.786971	0.860997	0.884776	0.539794	0.725409	0.653724	0.762613	0.691694	0.841885	0.565969	1.11441	0.760942	0.724346	0.609847	1.26476	1.158	0.594047	1.06636	0.880875	1.0842	0.907904	0.809095
P	454.292	7.98343	1.07628	LysoPE(16:0)	0.906417	0.251318	1.0454	0.231835	1.15333	0.01	0.973658	0.866505	0.802749	1.01007	0.520633	0.800683	1.19683	1.09026	1.17527	0.874401	0.831157	0.765863	0.675053	0.789562	1.17253	0.990257	1.32119	0.879946	0.744892	1.22992	0.748643	0.714411	0.677833	0.989852	0.907469	0.559347	0.877977	0.642308	1.68917	0.674078	0.739722	1.10872	1.00081	1.48314	0.634672	1.18094	1.20863	1.01964	1.13288
P	282.278	9.39267	0.514578	Oleamide	1.03366	0.255545	0.989029	0.220616	0.956825	0.336	0.740858	1.33672	0.807973	0.934963	1.35821	1.18639	1.1862	1.46213	0.383968	0.79228	0.87951	1.3799	0.787618	0.7908	0.977689	1.23832	0.828835	1.1748	1.14167	0.86915	1.18089	0.976037	0.857674	0.918144	1.14561	0.91984	1.14732	0.880257	1.56636	1.1596	1.02232	1.38014	1.1202	1.19948	0.727069	0.685665	1.14658	0.854303	0.705972
P	256.263	9.27512	0.432886	Palmitic amide	0.991829	0.131743	0.970834	0.166645	0.978832	0.529	0.817342	1.15736	0.958022	1.03814	1.13431	0.898393	1.00756	1.22332	1.02815	0.813514	0.992071	1.16032	0.869934	0.896204	1.0877	0.973901	0.873712	1.01191	0.882457	0.953406	1.03388	1.15626	0.961229	0.802442	1.011	0.790349	0.932289	1.00845	1.34291	0.938332	0.903708	1.13768	0.95021	0.974569	0.772861	0.750054	0.925951	1.07199	0.807277
P	782.568	11.3553	1.44482	PC(18:0/14:0)	4.84471	4.4337	4.09591	3.26945	0.84544	0.541	0.161684	7.04374	0.317219	6.7305	2.8641	6.47177	3.16784	7.10474	20.3956	1.42128	7.11902	6.82807	12.0827	5.37635	9.17984	3.53857	7.96862	2.44006	4.06501	0.268429	3.69982	0.286225	10.1602	7.71177	2.06188	0.780141	0.511263	0.53744	1.84924	3.1981	6.15425	1.3195	8.06967	2.70488	0.16583	2.13466	6.46277	4.01043	0.160035
P	784.584	12.5418	0.702159	PC(36:3)	1.34156	1.12994	1.09732	1.06739	0.817944	0.325	0.712646	0.0779147	1.25085	0.686171	0.813834	0.0698451	1.82111	1.86209	3.0316	1.96057	2.15727	0.243361	0.404059	2.24103	0.707227	2.08742	0.530867	1.21679	1.64393	0.574905	5.53001	0.492461	2.31077	2.551	0.32155	1.52684	0.689792	1.17599	0.416927	1.13786	1.90139	0.475891	1.11359	0.821227	0.930434	1.51266	1.55621	0.182461	1.99006
P	123.082	0.924775	0.98854	Salicylaldehyde	0.960016	0.345847	1.08373	0.342652	1.12887	0.178	0.594389	0.869511	0.331094	0.942296	0.351798	1.2566	0.514257	0.609127	1.21113	1.3572	1.24004	1.04675	0.636638	1.18541	0.881246	1.27733	1.04104	1.55514	0.711537	1.356	0.543241	0.796667	0.377946	1.07524	1.4866	1.23092	1.21495	1.06096	0.931194	1.11423	0.705854	0.514653	1.30263	1.22112	0.688697	1.64024	1.83672	1.22024	1.31846
P	138.054	0.6718	2.19675	Trigonelline	0.449578	0.394246	1.4099	1.77369	3.13605	0.003	0.289333	0.40507	0.31612	1.24945	0.284023	0.368377	0.156096	0.281595	0.166414	0.226777	0.215111	0.889306	0.346962	0.120222	0.27841	1.49807	0.269184	0.227576	1.33146	0.39092	0.25606	1.35717	0.311811	0.40415	0.29527	0.230856	0.678539	0.221683	0.290283	0.131034	0.588008	0.512652	0.346097	0.961335	5.00429	0.809445	0.553867	0.365225	1.5593
P	426.357	8.00615	0.498637	Vaccenyl carnitine	0.899382	0.284418	1.00553	0.639888	1.11802	0.953	0.830941	1.15267	0.725817	0.91829	1.18185	1.64476	0.659966	1.20659	1.05587	1.07943	0.969079	0.545522	0.649281	0.746675	0.900304	0.7395	0.505886	1.02896	1.19593	0.811146	0.72477	0.636535	0.863426	0.679827	0.603403	1.16202	1.31903	1.28123	0.760141	0.402608	1.14568	1.08397	1.20972	0.187246	0.531227	0.461367	0.46311	0.809202	0.979821
[truncated: 31 more columns]
