# Supplementary material for: Plasma metabolites as possible biomarkers for diagnosis of breast cancer
Source: PLoS One. 2019 Dec 3;14(12):e0225129. doi: 10.1371/journal.pone.0225129 (PMC6890236; doi:10.1371/journal.pone.0225129)
Supplement: S1 File — (ZIP) [file pone.0225129.s001.zip › supporting infromation/Discovery Dataset_AUC.xlsx]

## Sheet: Normalized value
	group	3-Methoxy-4-hydroxyphenyl)ethylene glycol sulfate	3-methyl-2-oxovaleric acid	Bilirubin	Creatinine	Cumanin; (3aR,4aS,5R,6S,8S,9aR)-5,6-Dihydroxy-4a,8-dimethyl-3-methylenedecahydroazuleno[6,5-b]furan-2(3H)-one	Docosahexaenoic acid	Glycoursodeoxycholic acid (HMDB, Chenodeoxyglycocholic acid)	Hypoxanthine	Indoxyl sulphate	L-Isoleucine/Leucine	L-Phenylalanine	L-Threonine	LysoPE (18:2)	LysoPE (22:6)	Myristic acid	octanoic acid (Caprylic acid)	Oxoadipic acid	Palmitic acid	p-Cresol sulfate	Phenol sulphate	Pyrocatechol sulfate	Pyrogallol-2-O-sulphate	Sarcosine	Uridine	5-oxoproline (Pyroglutamic acid)	Glucose	Glycochenodeoxycholic acid	Histidine	Homocysteinesulfinic acid	Indoxyl sulfate	Isocitric acid	L-Tryptophan	LysoPE(18:1)	LysoPE(20:4)	Phenylsulfate	Sphingosine-1-phosphate	Suberic acid	Tauroursodeoxycholic acid	Uric acid	13Z-Docosenamide	1-Methylnicotinamide	Acetylcholine	Betaine	Cis-5-Tetradecenoylcarnitine	Dodecanoylcarnitine	L-Acetylcarnitine	L-Carnitine	Linoleyl carnitine
H1	0	0.0815411	0.614203	16.6954	1.0865	1.20468	1.59698	0.9893	0.0732407	0.662691	0.604143	0.64842	1.27703	0.43243	0.956664	0.89605	0.381177	0.972201	1.08742	0.590697	1.3797	0.94787	0.799439	0.477849	0.830397	0.694564	0.759723	0.102909	0.869835	1.13434	0.522679	0.81944	0.880232	0.637138	0.838096	1.36889	0.49443	0.988157	0.0444783	0.977968	0.918531	0.981737	1.16801	0.935863	1.55772	1.39017	1.55959	1.19209	0.634017
H2	0	2.1769	0.966736	4.18424	1.01771	0.9322	2.26131	0.236506	0.113968	1.06406	0.69954	0.772852	0.475732	0.363244	0.996451	1.19589	0.937914	1.04494	1.0095	0.244612	0.816759	0.566471	0.638298	0.447362	0.786853	0.910551	2.13987	0.352658	1.68337	1.54714	1.20167	4.3009	0.970628	0.416669	0.791784	0.847515	1.36401	0.971977	0.582119	1.39529	0.701377	1.6662	1.43501	0.935257	2.10527	2.00229	1.65985	1.36904	1.02448
H3	0	0.631995	0.776507	7.82794	1.27247	0.551078	0.731931	0.95269	0.190551	1.02671	0.738579	0.745197	0.96059	0.521003	0.872241	0.632713	0.24117	0.0978253	0.868129	0.823192	0.840539	1.30322	1.74283	0.762015	1.286	0.791041	0.663024	0.12975	0.930032	2.29517	1.14686	0.345094	1.0021	0.830069	1.51281	1.00414	0.924828	0.941194	0.0564732	0.962687	1.4115	1.20993	0.768563	1.38434	0.626077	0.57004	0.643198	0.740473	0.720966
H4	0	0.209015	1.03451	3.43714	0.363543	0.56879	3.17786	0.667279	0.13352	0.434935	0.799927	0.752521	1.0925	0.378656	1.23101	1.06396	0.646012	0.96504	1.08374	0.489334	0.504228	0.372633	0.141567	1.10036	1.12979	0.745839	3.10942	1.13596	1.60428	1.15596	0.4955	5.85336	1.21204	0.560284	0.656316	0.604083	1.16543	0.790068	0.903266	0.882232	1.79147	1.00708	1.48707	0.838862	1.22618	0.948419	1.37804	0.994776	0.569053
H5	0	0.0139663	0.591594	16.4639	0.735751	1.29644	2.07482	0.16452	0.168242	0.329699	0.628667	0.796411	0.912381	0.264661	0.916157	1.07596	0.765707	1.03955	1.23974	1.16305	0.742926	0.559687	1.96896	0.778612	1.52085	0.604174	1.33008	0.168368	1.16633	1.37388	0.638371	3.75846	0.990483	0.366597	0.724657	0.781273	1.31459	0.949283	0.0948129	1.1994	0.78485	1.46847	1.22759	1.26891	3.19761	3.52111	1.64926	0.988827	0.955342
H6	0	0.0196537	1.30477	10.7187	1.44172	0.376377	3.57294	2.23798	0.169894	0.809085	0.917714	1.30096	1.25009	0.238305	0.712703	1.32614	0.798546	0.825057	1.19898	0.356312	3.95102	0.366089	0.816215	0.860394	1.07097	0.976504	2.03416	0.714645	1.52387	1.43583	1.94369	3.57072	1.34976	0.557778	0.53618	5.15899	1.2326	0.965662	1.37122	1.57077	1.13472	1.0694	2.07046	1.22183	5.19567	4.02781	1.88533	1.56185	1.32765
H7	0	2.0661	0.713106	18.4434	1.89467	0.381199	0.571635	0.429495	0.126939	2.76076	0.726947	0.798192	1.26679	1.0093	0.874941	0.446302	0.296798	1.0007	0.577612	2.71935	1.28249	1.15282	0.0348536	0.506592	1.12538	0.628726	0.791325	0.275659	1.02716	1.41303	2.04405	1.3476	1.00545	0.900464	1.05672	1.35942	0.587751	0.990843	0.369693	1.31988	1.58394	1.55477	1.43807	0.994899	1.14711	1.29638	1.07426	1.36763	1.03379
H8	0	0.249909	0.823269	28.658	1.74323	0.699103	1.06897	0.219601	0.211343	0.928762	0.726393	0.855115	1.0132	0.464937	0.653583	1.00327	0.451291	0.982901	0.853872	0.377265	0.554447	0.709871	0.0105864	0.571721	1.12497	0.707387	0.699947	0.208848	1.19657	1.43583	1.2317	0.830488	1.1554	0.56024	0.724694	0.571941	0.783847	1.03273	0.11241	1.2448	1.59869	1.062	1.62212	1.23739	0.971616	1.10769	1.35966	1.93782	1.05217
H9	0	0.00228336	0.768564	11.5666	1.38812	1.35412	1.07014	0.22967	0.0425859	0.488121	0.644694	0.734138	1.19352	0.491717	0.897222	1.11382	0.795631	1.03022	0.912354	1.19865	0.209887	0.753393	0.027211	0.604648	1.0529	0.840893	1.43249	0.266517	1.8946	1.3669	0.572603	4.00469	1.01976	0.696262	1.01372	0.229399	1.02761	0.983624	0.0993127	1.32526	1.87448	1.88991	1.27248	1.16556	1.92098	1.90208	1.66389	1.24767	0.979073
H10	0	0.0167257	1.04191	6.2775	1.27409	0.62911	2.59564	0.13791	0.0511081	0.871512	0.831686	0.793241	1.12064	0.515094	1.38222	1.17843	0.36856	0.978306	1.47498	0.414432	0.476952	1.22952	0.309646	0.499272	1.55015	0.791481	0.582823	0.187414	1.08845	1.60553	0.710731	0.561259	0.863651	0.477859	1.14644	0.435346	0.826263	1.09392	0.138597	1.00337	3.08926	1.63429	0.689787	0.831936	2.78242	2.23504	1.70573	0.896665	1.28094
H11	0	0.297658	1.20148	23.6349	1.50708	0.241117	1.96643	0.0131555	0.121895	0.578582	1.00163	0.944518	0.728887	0.580115	0.91943	0.676892	0.478951	1.08671	1.05574	2.17819	1.24468	0.882823	0.0163441	0.793384	1.32852	0.577423	0.544566	0.0746245	0.657531	1.20689	0.77199	0.641622	1.13663	0.653346	0.970084	1.32037	0.636438	0.961851	0.0472125	1.2051	1.18253	2.40637	1.26227	1.04408	2.59962	3.02524	1.47873	1.10925	0.98411
H12	0	0.262235	1.65098	5.4877	2.1812	0.405547	2.5649	0.0948947	0.128148	1.73746	1.43071	1.1424	1.09319	0.39157	1.12543	0.943613	0.472786	1.15481	1.08877	2.00438	2.22993	2.69559	0.139161	1.56941	1.70431	0.665321	2.01829	0.115559	1.96082	1.57213	1.93954	3.06923	1.1306	0.482951	0.645465	2.64979	0.835652	0.956258	0.0677137	1.8096	0.827213	0.954903	1.89623	1.13287	1.51201	2.02856	2.04624	1.51527	0.523748
H13	0	3.91066	0.993069	6.69069	0.805338	0.240056	1.05121	1.47963	0.0922302	1.21259	0.842685	0.910184	1.17088	0.725124	0.760052	0.728382	0.813433	0.363446	0.819431	0.0290908	0.277001	0.928299	0.0571772	0.720767	1.22557	0.612392	0.831606	0.136845	1.03646	1.74562	1.07056	0.657955	0.954552	0.639971	0.592696	0.277148	0.451987	0.9902	0.105332	1.17364	1.30931	4.95872	1.52719	0.898533	1.2791	1.65226	1.11466	1.16694	0.671191
H14	0	1.02316	1.54887	6.54649	2.02261	0.233679	1.16533	0.32135	0.11646	3.07969	1.06369	1.00385	1.13154	0.646483	0.9387	0.820792	0.388949	0.0728143	0.898593	1.82923	3.21581	0.671121	0.0501223	1.09561	1.28928	0.715286	0.975225	0.344804	1.01578	1.68977	2.79333	0.852448	1.19577	0.42443	0.965029	3.43592	0.695594	0.914651	0.261279	1.33045	1.0969	1.40579	1.64921	0.819846	0.888731	1.50328	1.11134	1.38339	0.565909
H15	0	0.568291	0.999902	41.6755	2.80466	0.515639	0.878758	0.11613	0.0432392	2.87013	1.10151	0.949958	1.71676	0.962933	0.748263	0.666062	0.374106	1.07763	1.05696	1.97218	0.467768	0.296076	0.00558799	0.629066	1.20109	0.600931	0.72135	0.173389	1.16039	1.27636	2.03116	1.11839	0.934434	0.90223	0.958139	0.498206	0.612482	0.987024	0.00532601	1.27926	1.83282	0.792779	1.92855	1.28173	1.93171	2.02548	1.43858	1.39923	0.914017
H16	0	0.63053	0.986427	8.98951	3.04979	0.696228	1.87282	1.06142	0.0707951	0.746541	0.828872	0.899421	1.00241	0.569209	1.30866	0.773436	0.772668	1.05636	0.854128	1.59508	0.693838	0.637958	2.79978	0.966312	0.939695	0.829662	2.02644	1.27891	1.89468	1.54947	0.753035	1.44408	1.24841	0.61798	1.08083	0.75533	0.702916	0.97022	0.447119	1.21583	1.01475	1.25194	2.30808	1.53527	1.69692	1.9266	1.09339	0.999143	0.733898
H17	0	0.0482535	0.742586	6.54352	1.01722	0.66344	1.2207	2.38084	0.0773628	0.907402	0.626327	0.810966	0.424944	0.584197	1.14052	0.632363	0.533678	1.20958	0.653021	3.34752	1.17995	1.04372	1.90457	0.817735	0.842195	0.691882	2.20315	2.25301	1.50727	1.21061	1.06943	7.3259	1.21373	0.808167	1.08336	1.35122	0.809479	0.993123	1.01071	1.34839	0.786291	0.970068	1.48096	1.35297	0.766671	0.906876	0.93378	1.32809	0.437736
H18	0	0.322993	0.871832	33.4576	2.16511	0.194891	0.620601	0.239731	0.0967611	0.838956	0.896887	0.947489	0.902369	1.28704	0.830287	0.622093	0.364955	1.09	1.04484	1.48034	0.740621	0.116121	0.732521	0.644968	0.504909	0.683372	0.858902	0.215822	1.17836	1.08979	0.703579	1.03356	1.22486	1.37564	1.17416	0.776119	0.773256	0.959738	0.0725529	0.942138	0.927869	0.840593	1.51198	1.07522	2.23435	2.15554	1.36467	0.970565	0.630003
H19	0	0.234059	1.05279	37.3942	1.33755	0.225702	1.52539	0.0429648	0.115578	0.477301	0.524665	0.498719	0.600215	0.330578	0.733398	0.845116	0.621922	0.869706	1.10662	0.318678	0.51844	0.174761	0.184795	0.4793	1.00512	0.565117	0.587722	0.172606	0.777096	1.46596	0.382064	1.31842	0.954433	0.483929	0.830719	0.558988	0.648872	1.02634	0.179083	1.22749	1.03587	1.10346	1.67579	2.20608	4.40892	4.01203	2.1617	1.48192	0.706929
H20	0	0.526599	0.685131	8.04886	0.659311	1.22308	1.58342	0.106844	0.120046	0.666216	0.701746	0.765992	0.838856	0.744137	1.43953	1.0985	0.660293	1.09583	1.06355	0.376102	0.519242	1.31255	0.0968048	1.14281	1.20014	0.685655	1.63026	0.159277	1.64685	1.39774	0.718099	5.52739	1.08605	0.83552	1.15174	0.579807	0.928258	0.898684	0.0993417	1.24698	1.08913	1.71901	1.38303	0.707777	1.43053	1.24976	1.48758	1.26028	0.70746
H21	0	0.0804639	1.11362	19.3402	0.758874	0.835539	1.2988	0.0198323	0.201965	0.934362	0.843202	0.819524	0.975638	0.494983	0.816173	1.00006	0.53409	1.02982	1.28082	1.26368	0.740628	0.360505	0.149636	0.849214	0.909684	0.594896	0.573931	0.139766	0.976041	1.05764	0.621913	0.335791	0.683998	0.540308	0.827694	0.575525	0.691079	0.934809	0.0599185	0.552653	0.859564	0.747228	0.567665	0.831591	0.979734	1.03637	1.02689	0.767146	0.607738
H22	0	0.00255526	0.947786	10.7219	1.05346	0.439724	2.26623	0.0439155	0.0408528	1.71555	0.810516	0.972856	0.984031	0.259676	1.00704	0.870765	0.505477	1.08596	0.916029	2.37304	0.819587	0.620679	1.54071	0.776112	0.800695	0.489334	0.879152	0.164142	1.026	1.54042	1.4592	0.74188	0.843538	0.306757	0.665794	0.796422	0.599269	0.976393	0.271941	1.00403	0.741341	1.26799	0.968454	0.853757	0.952148	1.11009	1.01273	0.991272	0.514985
H23	0	1.03953	1.04708	7.69449	1.33252	0.33374	1.01383	0.0838811	0.205078	2.45113	1.19367	1.0685	1.03565	0.719165	0.648741	0.748669	0.371744	0.941943	0.992557	2.98439	0.230859	1.12828	1.33813	0.887472	1.05177	0.704784	0.768528	0.163545	0.969137	1.90008	2.24459	0.984358	1.16088	0.55402	0.714096	0.261495	0.910411	0.975123	0.0943484	1.44703	1.06981	4.78854	1.13443	0.661964	1.23427	1.681	0.746234	1.15215	0.605128
H24	0	0.450224	0.731915	14.8735	1.4666	0.543937	0.969844	0.095847	0.0986678	0.750412	0.577961	0.70765	0.776108	0.626716	0.827196	0.751276	0.587293	1.06907	0.832313	0.88599	0.420309	1.2818	0.0735828	0.581472	1.53655	0.664157	0.723941	0.294946	1.05811	1.97363	0.746709	0.549001	0.719311	0.55984	0.883631	0.429144	0.592826	0.97403	0.119999	1.06058	0.657195	1.82616	1.04384	0.888729	1.02701	1.1419	1.14438	1.12925	0.822324
H25	0	3.76999	1.13319	22.9462	1.6577	0.42259	1.17449	1.06791	0.204466	1.22471	0.758249	0.694202	0.933421	0.73125	0.890998	0.759416	0.411462	1.04983	0.722268	1.2648	1.21008	0.621116	0.371807	0.609506	0.539453	0.674972	0.686482	0.0670034	0.75265	1.53833	1.025	0.891719	1.0479	0.691995	0.764151	1.20678	0.533383	0.934983	0.0388317	1.58642	0.787897	1.27128	1.01322	0.825513	1.10233	1.43616	1.02665	1.27782	0.83883
H26	0	0.212091	1.08258	13.3407	0.744617	0.788931	1.46005	0.857128	0.23672	0.94442	0.771338	0.723138	0.871051	0.744411	0.738602	0.885981	0.687107	0.777384	1.11882	0.0912658	1.21702	0.33299	0.0739856	1.2519	1.45047	0.804068	0.590737	0.133356	1.07786	1.55007	0.863231	0.706345	0.962301	0.445833	0.757946	1.18134	0.954433	0.972569	0.145928	1.12075	1.76397	0.978901	1.24732	0.832422	1.42106	1.59561	1.57663	1.14225	1.07914
H27	0	0.22842	0.613227	6.30686	1.64328	0.522752	1.95277	0.0798678	0.22129	0.445639	0.680785	0.7396	0.950454	0.500951	1.00694	1.44006	0.643574	1.3188	1.13886	1.79043	0.651697	1.41099	0.00964706	0.721371	1.43637	0.895507	3.03481	0.134321	2.02351	1.47141	0.458202	9.70568	1.03655	0.509079	1.04604	0.691183	1.0548	0.937506	0.0466524	1.80287	0.784946	1.81816	1.01946	0.798184	2.05054	2.43145	2.67398	1.20322	0.782056
H28	0	0.00247907	0.889251	11.6184	1.3431	0.590508	1.3561	0.0143509	0.232654	0.654855	0.649836	0.731324	0.226495	0.469681	0.687102	0.882719	0.582224	1.09918	1.02589	1.0568	0.60656	0.30535	0.0283742	0.512278	1.35741	0.621089	0.737198	0.183797	1.04071	1.77724	0.619595	0.7346	1.00131	0.505053	0.741152	0.566188	0.928435	0.932998	0.0286664	1.19107	0.806187	1.18192	0.817037	0.798729	1.60905	1.54591	2.01236	0.985049	0.873949
H29	0	0.0709708	0.758677	60.8455	0.940873	0.332385	0.805363	1.37009	0.297119	1.7245	0.721935	0.709972	0.897081	0.935262	1.11462	0.455551	0.215972	0.957149	0.601071	2.35859	0.430975	1.377	0.0438992	1.05985	0.468393	0.477061	0.783209	0.0536471	0.65442	1.33109	1.36599	1.18404	0.879285	0.838516	1.03977	0.462083	0.774916	1.0187	0.039432	1.03401	1.68144	0.992146	1.03178	0.926621	0.979645	1.03389	1.24851	1.61036	0.832596
H30	0	0.316438	0.752132	6.9369	0.71564	0.923908	2.03374	0.200091	0.11845	1.04446	0.67692	0.702628	0.502781	0.456601	0.379557	0.606115	0.637405	1.08127	0.664539	0.967489	1.96157	1.29304	1.19544	0.549419	1.39319	0.523352	1.65418	0.266995	1.29821	1.65029	1.10321	7.48123	0.875216	0.405261	0.45503	2.15005	0.686585	0.923358	0.163401	1.52979	0.657194	1.78573	0.914826	0.706893	0.732981	1.03737	0.940329	0.850141	0.488803
C1	1	1.3314	0.626233	3.89085	0.651974	0.958974	0.379555	0.399416	1.13905	0.396952	0.687349	0.946512	0.738285	0.562029	0.845476	0.81937	0.591277	0.999121	0.844569	0.241041	1.48407	0.282794	0.0648882	0.965802	1.92361	0.8897	0.852947	0.443576	0.72932	1.67447	0.346121	0.383944	0.812289	0.654234	0.797302	1.37728	0.999045	0.936534	0.117502	0.877569	0.694893	0.543091	0.592281	1.35566	0.515059	0.349925	1.49834	1.42829	0.73558
C2	1	0.519406	1.10404	0.766052	1.16634	1.09846	0.480832	0.199084	1.07244	0.681713	0.671718	0.934409	0.756969	0.878397	0.735183	1.22456	0.821362	0.970519	1.02241	0.307811	0.770138	0.737835	0.173946	0.836246	1.17958	1.58105	1.64231	0.341951	1.28692	1.4842	0.726361	2.50709	1.02301	0.937269	1.0252	0.82702	1.45279	0.951943	0.469062	1.319	1.26642	1.2213	0.845169	0.627539	0.853659	0.849485	1.44722	0.990781	1.02219
C3	1	1.00555	0.714883	4.40158	1.0339	0.54812	0.442578	0.688462	0.0946648	0.912525	0.675173	1.10515	1.26551	0.620513	0.775647	0.847365	0.708547	1.07408	0.495421	0.0249292	1.12387	1.45024	0.65359	1.25173	0.879717	2.59837	4.6122	0.945741	1.69454	1.3442	0.990168	5.2494	1.18249	0.816306	0.86609	1.17317	1.6512	0.982014	0.679456	1.32755	0.623225	0.92596	0.793544	0.84913	0.177907	0.195857	0.409848	0.787402	1.19228
C4	1	0.701009	1.65093	0.619051	0.989805	0.506928	0.758104	11.261	1.38113	2.56134	1.50096	1.34355	0.951853	0.78491	1.03896	1.32104	1.35272	0.911199	0.846365	0.245822	0.310217	0.962839	2.34145	0.940111	0.553786	0.891428	0.783469	8.68001	0.891336	2.19848	1.95434	0.150385	1.39461	1.07549	1.42652	0.279124	0.959688	1.1044	9.26371	1.20764	1.41125	0.3911	0.430799	0.790424	0.164554	0.299473	0.150735	0.169792	0.122724
C5	1	0.162671	0.46082	1.33119	0.724784	0.424769	0.629217	0.705054	2.77733	1.68483	0.957293	1.1233	0.797284	0.716625	0.637776	0.919889	0.786328	1.02996	0.684616	0.0536888	1.57528	1.90224	1.5469	0.862786	1.17327	1.41116	1.323	0.809662	0.543233	1.09338	1.2817	0.299514	0.948995	0.723439	0.603226	1.57639	1.17282	1.03671	1.00121	0.992188	1.77343	0.751946	0.693381	1.02745	0.357603	0.587608	0.489805	0.953126	0.673363
C6	1	2.1683	0.86685	3.22434	0.889246	0.90913	0.669921	0.852009	2.64925	0.799908	1.57265	1.09142	1.20127	1.58394	1.30796	0.800088	0.788514	1.06464	0.823785	0.139946	0.748819	0.866851	2.62205	0.366358	0.565337	1.09918	0.687497	0.695894	0.78836	1.20822	1.14703	0.570259	1.29839	1.27378	1.11206	0.669914	0.665183	1.02199	0.784287	0.99775	1.1565	0.903144	0.935448	0.776915	0.333738	0.450976	0.888941	0.981421	0.697931
C7	1	0.111357	0.647064	2.69983	1.02768	0.843627	0.268911	0.678079	2.98631	0.395429	0.911655	1.06416	0.995656	1.6134	0.514872	0.628384	0.925189	0.794463	0.425679	0.346039	2.43617	2.06436	1.19532	1.27449	0.865446	1.49205	1.99422	0.865843	1.44797	1.44592	0.419103	4.73948	1.30899	1.04347	0.803763	2.90094	0.905716	1.00452	0.197336	1.13446	0.778569	0.564286	1.8259	0.732086	0.196843	0.982341	0.80778	1.18661	0.830914
C8	1	0.146612	1.06718	0.407755	0.977128	1.00092	0.992349	0.277567	0.925464	0.65435	1.24244	1.12147	1.22125	1.3669	0.915121	0.892874	0.86767	0.952523	0.917195	0.239471	0.325226	1.33651	0.674951	0.825734	0.943266	2.4245	4.0503	0.9537	1.47338	3.78873	80.6457	1.41986		4.95296	2.72994	49.5637	3.79527	1.03999	1.41488		0.825412	0.632833	0.848165	0.650939	0.55085	0.612306	1.0589	0.918404	0.8744
C9	1	0.688429	0.903857	7.49451	0.735495	0.514973	0.322218	1.05291	1.76249	0.772332	1.14324	1.00228	1.33898	1.50083	0.882816	0.643045	0.774003	1.0357	0.613673	1.08535	0.306097	0.876016	0.564745	0.937273	1.44102	1.41667	1.31	0.950871	1.40105	1.33179	0.540743	0.368508	0.843729	1.18436	1.08023	0.252933	0.938394	1.0389	0.962463	0.667005	0.951094	0.308428	2.11798	1.44111	0.513456	0.491651	1.03545	1.28662	0.957878
C10	1	0.216209	1.0347	1.95487	0.806803	0.423323	0.741072	2.9561	0.00366108	0.186983	1.11209	1.42815	1.07833	1.37515	1.05267	1.56371	0.774161	1.03498	1.27615	0.0160885	0.297567	0.0775094	0.129762	1.48696	1.4071	2.69828	0.866897	4.28381	1.1575	1.02482	0.142872	0.924178	0.941318	1.87489	1.00019	0.296412	1.13952	0.978661	3.33972	0.943836	0.634015	1.63886	0.851624	0.672102	0.236335	0.314624	0.535191	0.821625	1.70611
C11	1	0.033953	0.719677	3.90752	1.00133	0.878381	0.794773	0.141052	0.610047	0.149621	0.92811	0.919837	1.15373	0.958521	1.41744	0.901626	0.840496	0.996845	1.07177	0.232956	0.30851	0.879492	1.13268	0.573703	1.20137	1.48432	3.95819	0.682155	1.1296	5.477	1.01856	1.08777	3.06564	4.24264	5.20022	1.51308	4.86986	1.19734	0.867085	3.33617	1.32432	0.300957	0.852829	0.84073	1.72958	1.15393	1.97607	0.788978	1.59011
C12	1	0.10306	0.999611	0.233533	1.13116	0.543883	2.07948	0.402746	0.0265249	0.200246	0.700049	0.753152	0.858742	1.00179	1.12403	1.57352	1.00584	1.12321	1.29447	0.234451	0.428667	0.30222	0.0349261	0.609346	0.959802	2.52134	1.03283	0.609576	1.14841	1.04842	0.460291	2.22029	0.760803	0.759424	0.915514	0.46127	1.81828	0.883342	0.411035	1.02823	0.754063	0.820697	0.910246	0.871373	2.97606	1.60132	1.77659	0.757293	4.35954
C13	1	1.24259	1.71368	10.8779	0.494733	0.287762	0.800581	2.39965	1.28507	1.32608	1.01398	1.2981	1.3268	0.871093	1.26315	0.413954	0.609557	0.997766	0.645609	1.42737	1.95226	0.625953	0.158856	1.71651	0.789396	1.33574	1.62236	2.98476	1.28536	1.32724	1.02423	1.38316	1.39629	1.08411	1.32405	2.20214	1.27974	1.02138	4.43008	1.06948	0.908011	1.31603	1.26315	0.94305	0.920196	0.758632	1.33114	1.24362	1.49615
C14	1	0.537369	1.1117	2.55134	0.575103	0.611668	2.13751	1.34016	0.95667	0.204754	0.955147	0.835169	1.05776	0.452769	1.15628	1.22632	0.684905	1.00888	1.28344	0.294032	0.569569	0.584635	0.0443104	0.993153	1.07992	1.39604	0.946197	0.0717033	0.744198	1.71603	0.387469	0.559655	0.929479	0.42225	0.959788	0.541605	0.902763	0.959715	0.0352468	1.17663	1.09764	0.941182	0.808745	0.568541	1.17886	0.787652	1.99294	1.24967	1.18513
C15	1	0.1013	1.51219	1.27562	1.09049	0.688559	0.773877	0.836892	0.505273	0.455701	1.64923	1.29733	2.08767	0.967705	0.839986	1.16757	1.1039	1.02806	0.99534	0.76924	0.332657	1.09164	0.696521	0.396422	0.626859	1.52599	3.09082	0.943193	2.67257	1.31733	0.499363	1.37568	1.54497	1.20278	1.1233	0.362758	1.33286	1.00804	0.33756	1.21747	0.790927	1.6317	1.15502	1.24461	1.00831	0.879537	1.063	1.35035	0.63703
C16	1	0.394653	0.428414	1.83491	0.815855	0.324804	0.268252	1.57032	0.0359952	1.46261	0.969672	1.10173	0.843733	0.786902	0.492457	0.456762	0.511595	1.07079	0.486284	0.986221	0.956334	0.359945	0.353372	0.589013	1.14016	1.73994	0.742797	1.62251	0.817614	1.63603	1.27461	0.583706	1.0778	0.825674	0.746575	0.930024	1.23626	1.00074	1.06504	0.956531	1.03276	0.575152	1.23012	0.645297	0.132101	0.151612	0.278254	0.594363	0.937299
C17	1	0.103479	0.253284	0.696955	1.4068	0.690914	0.583063	1.70939	0.937383	0.428901	0.638949	1.06464	0.768269	0.544993	0.79424	0.784435	1.22937	1.03679	0.592292	0.427105	0.335041	0.100327	0.00993222	0.818127	0.930931	0.986877	1.11637	1.6114	1.26892	1.49524	0.473382	2.4053	1.28604	0.475866	0.832368	0.362713	1.16437	0.946684	1.76853	1.07404	1.34043	0.663062	1.02315	1.03828	0.48843	0.554793	0.764364	0.982548	0.66227
C18	1	0.229623	0.789956	18.4419	0.899729	0.550596	0.187082	3.05058	1.02079	0.578802	1.26585	1.16628	1.79082	0.825911	0.596003	0.459599	0.488288	1.01608	0.43263	0.639357	0.356696	0.274982	0.0292587	1.20847	0.272022	1.33565	0.845875	2.39869	1.18848	1.01282	0.891317	1.23064	1.19516	0.851913	0.954366	0.371655	0.784463	0.982519	2.27408	0.776588	0.953336	0.758133	2.1263	0.935726	0.314858	0.272913	0.548998	1.06253	0.540481
C19	1	0.506047	0.8794	5.26921	0.51786	0.619311	0.999319	1.05528	0.316883	0.332172	0.787966	1.11529	0.461321	0.573469	1.44432	0.749909	0.815624	1.23024	0.726987	0.46876	0.718063	0.3204	16.4392	1.50805	0.815051	0.904983	1.27112	0.691057	0.955228	1.04513	0.371067	0.97042	1.12354	0.739385	1.22189	0.780253	1.00904	0.933249	0.760413	0.987055	0.769833	0.812027	1.19607	1.45515	1.16004	1.0041	0.963809	1.1279	0.662259
C20	1	0.272052	0.99911	3.57609	0.9129	0.651334	0.555603	2.65669	0.664548	0.328468	1.14452	1.09461	1.16844	1.30461	0.808316	0.596043	1.31505	1.02659	0.514677	0.540913	0.489058	1.12045	0.0600807	1.24094	1.04376	1.13068	2.47695	3.49242	2.82619	1.3673	0.331509	6.28237	1.5004	1.20043	0.86377	0.533579	0.872029	0.994489	3.04001	1.2277	0.797316	0.736188	1.31318	1.28679	0.240534	0.220814	0.728372	1.39892	0.612826
C21	1	0.448313	0.412198	4.91624	0.633264	1.15519	0.264803	0.433694	1.09346	1.00979	0.617122	0.962873	0.972674	0.347233	0.283989	0.477921	0.419255	0.115288	0.553599	1.91916	0.739342	1.09042	0.0572305	0.636759	1.09434	1.29754	0.952873	0.516685	1.01303	1.27395	1.47893	0.310981	0.597206	0.394949	0.332768	0.5735	0.721396	0.987694	0.38615	0.80431	0.788969	0.869167	0.550805	0.911185	0.190119	0.26233	0.547436	1.10022	0.676629
C22	1	0.113349	0.745427	0.189572	0.429723	0.560643	1.46477	2.63257	0.0451084	0.389887	0.784982	0.869435	0.455762	1.37653	1.07828	1.52015	2.52491	1.0081	1.58846	1.11921	0.344647	0.594267	1.60239	1.05632	1.41595	1.83577	2.88997	4.26183	1.0949	1.28566	0.463786	3.86901	0.963513	1.50276	0.845355	0.40014	2.22295	0.881494	3.19517	0.836213	0.712748	0.709457	0.444343	0.78319	0.820289	1.2095	0.865501	0.924644	2.24843
C23	1	1.87077	0.242529	1.91608	0.724436	0.704611	0.279548	0.707182	1.97527	0.814221	1.77883	1.3898	0.899176	0.935637	0.871749	0.690049	0.966232	1.26568	0.682002	0.768657	1.18216	0.848363	0.17313	0.941784	0.744969	1.27557	2.51783	0.92688	1.96747	1.71696	0.88826	3.5892	1.66603	1.28467	1.48981	1.32615	1.06562	1.01814	0.225645	1.57492	1.21448	0.411464	1.00766	0.229765	0.205816	0.296787	0.848608	1.04046	0.438332
C24	1	0.331024	1.20236	1.29592	1.84374	1.05394	0.726748	1.99256	1.06662	0.862281	1.70406	1.3367	1.21319	1.27291	1.04897	1.63936	1.78695	0.929139	0.920134	1.56501	1.25032	0.66481	0.178703	1.83115	0.645205	1.62721	1.86533	2.9738	1.04722	1.93058	3.26087	0.758378	2.37033	2.56651	1.40542	2.70388	1.90496	1.00325	3.16099	2.93609	0.786152	6.23551	1.06648	0.842303	0.386689	0.875737	0.809806	0.930953	1.10189
C25	1	0.0334508	1.09542	3.67118	0.825238	1.53131	2.3515	1.01307	0.898418	0.654672	1.08263	0.870388	1.30906	1.0295	1.29111	1.33954	1.06668	0.994187	1.45826	0.0188002	0.250288	0.960963	0.0614998	1.27824	1.10421	1.61074	0.707354	1.02037	1.08502	1.40886	0.595466	0.904951	0.84598	0.9185	1.1597	0.24128	0.906043	0.977475	1.05648	0.973	1.28381	0.690235	0.79104	0.692638	1.44997	1.16859	1.23799	1.20595	1.0573
C26	1	0.0529542	0.652136	2.74686	0.385159	0.64743	1.1543	0.243361	0.621458	1.21932	0.672415	0.883737	0.565725	0.956074	1.15673	1.22896	0.974789	1.01906	0.95923	0.96064	0.740469	0.682071	0.864987	1.12489	1.29536	1.52116	1.02709	0.259157	0.913454	0.690464	1.51554	3.65853	1.05424	0.619018	1.03218	0.827951	1.37573	0.848043	1.23483	0.976781	0.87176	0.745604	0.627535	0.772786	0.605847	0.761901	0.731859	0.878579	1.03192
C27	1	3.40295	0.802601	5.41928	0.990699	0.390507	0.523367	1.53247	0.0113936	0.513642	0.946428	1.20336	1.44805	1.22175	0.680208	1.91312	1.67545	0.806483	0.910875	0.0833374	0.718606	4.56089	1.28331	1.61565	1.30459	2.42707	1.12995	1.71494	1.01648	0.992503	0.688652	0.526217	1.18024	1.39819	1.23416	0.762763	1.29427	1.01769	1.10082	0.934858	1.56488	0.51249	1.23082	1.13644	0.524301	1.18384	0.804579	1.2471	4.26537
C28	1	1.7886	1.13175	4.79135	0.915646	0.463103	0.641069	0.835921	0.879653	0.472579	1.27054	1.19594	2.21408	0.416169	0.614606	0.623485	0.671687	1.03067	0.800223	0.600102	1.0577	0.820302	3.84176	0.971206	1.3319	1.80213	0.89334	0.823987	1.0043	1.30824	0.795532	1.63756	1.27483	0.53215	0.678132	1.05594	1.11457	1.01216	0.694015	1.23794	0.989089	1.20356	1.09152	1.026	0.427506	0.433974	0.51179	0.885646	1.65196
C29	1	1.33159	0.848042	2.94948	1.17984	0.314509	0.442734	1.17827	0.892129	0.673661	1.46325	1.30633	1.6985	0.703095	0.626193	0.529688	0.557131	0.107878	0.577762	0.726812	0.471876	0.496339	0.284423	1.5571	0.465117	1.52112	0.943971	1.24784	1.11609	1.1557	0.633657	0.274779	0.982022	0.70944	0.745609	0.435799	0.876315	0.998556	0.609622	0.697836	1.48939	1.14046	1.11439	1.62282	0.38258	0.358301	0.572802	1.10236	0.892933
C30	1	0.219943	0.536429	2.11818	0.942426	1.23318	1.76139	0.868625	0.884165	0.546546	0.572861	0.60782	0.898545	0.648198	1.53475	0.687957	0.576547	0.993851	1.39287	0.189215	1.94471	0.0598275	0.582595	0.587123	0.940322	1.4348	0.538414	0.778256	0.836844	0.95112	0.417402	0.864254	0.56871	1.36146	1.04825	2.03356	1.56741	1.05661	0.559235	1.07798	0.985973	0.394651	1.20303	0.487188	2.77458	2.28235	1.94998	1.16351	1.07063
C31	1	0.39307	0.665021	2.63295	1.86658	0.358298	0.488022	0.789636	0.890586	2.40728	0.750588	1.09227	1.20994	1.50219	1.66139	0.840916	0.492481	0.938226	0.571054	2.03085	2.78434	2.48434	0.593954	1.32214	0.869914	1.02351	1.77821	0.813392	1.18535	0.200203	1.73912	0.471861	0.940983	1.51402	1.49773	3.1368	1.40564	0.956877	2.3239	0.730014	0.819364	0.612015	1.35501	1.35837	1.9671	1.96833	1.63911	0.945284	1.02117
C32	1	0.0153913	0.67736	5.01078	1.39492	0.658989	0.507727	0.412482	0.460067	2.08521	0.703023	0.643475	0.0173586	0.935505	0.972444	0.213143	0.527307	0.753302	0.466482	0.949114	0.598107	0.865805	0.192443	0.576949	1.16498	0.535317	1.52102	0.755487	1.01522	1.29189	2.68159	0.652294	1.0335	0.915095	0.912339	0.587972	0.861946	1.0261	1.46109	1.46905	1.95639	0.542215	0.76186	0.881582	0.652692	0.760842	0.473685	0.579984	0.717754
C33	1	0.52522	0.75247	3.66342	1.02454	0.818467	1.17107	1.22757	1.97061	1.15661	1.11058	1.11697	0.824568	1.0093	1.34152	1.05943	1.28072	1.19038	1.15872	0.193206	1.74276	1.45951	0.779588	1.49758	0.985964	1.65829	1.88714	1.5317	1.7596	1.37157	1.26988	1.94101	1.08389	0.926828	1.25265	1.87932	1.02862	0.893768	1.18508	1.04094	1.39383	0.401127	1.26307	1.64387	1.62095	1.53573	1.51691	1.42745	1.20996
C34	1	0.394004	1.11987	6.03342	0.824127	0.261698	1.26385	0.509325	0.800551	1.47205	1.08334	1.0298	0.88894	0.817226	1.2227	0.9144	0.745468	1.0043	1.12915	0.22058	0.723433	0.320066	0.0898721	0.862544	1.03602	1.02036	0.91967	0.628798	0.801608	1.34819	1.36413	0.47347	0.907118	0.600748	1.2233	0.701397	0.927915	0.994525	0.32315	0.741583	0.82124	1.12035	0.967215	0.774366	0.874064	0.886643	1.07301	0.906699	0.782203
C35	1	0.939082	1.06188	1.65925	0.78128	0.449325	0.76991	0.765697	1.39904	0.900867	2.10466	1.25407	0.701814	0.636428	1.10123	0.865916	0.834863	1.2611	0.762991	1.69953	0.418841	0.796822	0.0335628	0.849372	0.661798	0.98485	2.06532	0.674211	1.43593	1.57954	0.972935	1.58324	1.7264	0.878045	0.946755	0.451847	0.90642	1.01155	0.480481	1.46332	0.904936	0.618747	0.64626	0.86705	0.209265	0.246845	0.698294	1.08461	0.225756
C36	1	0.189851	0.719656	0.987186	0.92266	0.462436	2.38209	0.474829	0.713144	0.648926	0.846927	0.95329	0.654774	0.463404	1.75245	1.83684	0.808931	1.02919	1.45682	0.0970885	0.372744	0.871019	0.108235	0.737987	1.45932	1.74549	0.976219	0.811176	0.935512	2.6005	0.830974	0.264961	0.901146	1.14848	1.56998	0.533414	2.86935	0.940159	0.368028	1.0482	0.960837	0.467638	0.896245	0.52745	1.44097	1.19922	0.776013	0.537913	0.824955
C37	1	9.23588	0.865721	0.916553	0.758213	1.0839	0.777619	1.18476	1.43058	0.099456	0.93477	1.272	0.972012	0.477545	0.817079	0.881602	0.885537	1.01864	0.489934	0.536027	0.482251	0.694385	0.656832	1.04183	1.20894	1.50431	2.13576	1.16187	1.64893	1.61319	1.82471	2.12424	1.28545	0.663724	0.631585	0.513789	1.46941	0.944581	1.5067	1.1633	0.728031	0.231256	0.518144	1.58835	0.234764	0.159482	0.211115	0.472565	0.6454
C38	1	1.23763	0.992987	2.57798	1.2614	1.23279	0.746665	1.55104	2.03612	2.50826	1.03762	1.0696	0.358129	1.05677	1.4855	0.719403	0.593325	0.959726	0.911414	0.195252	3.03623	1.4367	0.364134	1.29467	1.2021	1.1518	1.02513	1.77139	0.983738	1.26793	2.28623	0.457838	1.12289	1.53077	1.09393	3.10231	0.57748	0.925625	1.74204	0.883095	0.879745	0.457336	0.640642	0.90801	0.181812	0.326182	0.720237	0.862708	0.45324
C39	1	0.581734	0.667442	2.34864	0.631128	0.190456	0.411662	2.51411	0.746158	0.671162	0.892279	0.9913	0.856079	1.48521	1.28722	0.633356	0.398885	1.02068	0.621729	0.160374	1.73902	0.264691	0.0953413	0.995641	0.815195	0.891299	0.772908	2.02498	0.84044	1.04572	0.518685	0.46222	0.878031	1.24079	0.973986	1.80068	1.30891	0.959293	1.85417	1.00523	1.18835	0.470916	0.86442	1.07034	0.25922	0.179152	0.841943	1.343	0.567241
C40	1	0.860066	0.974292	5.83977	0.422345	0.399552	0.432258	0.741789	1.91957	1.55212	1.48229	1.2175	0.927262	2.02516	0.990838	0.714316	0.515925	0.939279	0.546815	1.19966	2.67269	0.48004	0.586686	0.784547	1.22517	0.923396	0.954952	1.11523	1.10449	1.84601	2.33374	0.190482	0.962576	1.7812	1.43573	2.81919	0.774629	0.959478	0.325158	1.01284	0.962334	0.552706	1.22835	1.27514	0.169016	0.278817	0.684111	1.13229	0.682448
[truncated: 22 more columns]

## Sheet: AUC values
	Variables	AUC	standard deviationa	statisitcal significance	95% confidence interval
					lower	higher
	1-Methylnicotinamide	0.869167	0.0430253	1.46072e-07	0.784839	0.953495
	Trigonelline	0.7125	0.0614699	0.00247572	0.592021	0.832979
	Acetylcholine	0.734167	0.0611492	0.000853434	0.614316	0.854017
	L-Carnitine	0.696667	0.063068	0.00509754	0.573056	0.820278
	L-Acetylcarnitine	0.784167	0.0549136	5.18948e-05	0.676538	0.891795
	L-Octanoylcarnitine	0.858333	0.0428673	3.34026e-07	0.774315	0.942352
	Dodecanoylcarnitine	0.886667	0.0388606	3.65691e-08	0.810501	0.962832
	Cis-5-tetradecenoylcarnitine	0.841667	0.0472683	1.13992e-06	0.749022	0.934311
	LysoPE (16:0)	0.6825	0.0651425	0.00934817	0.554823	0.810177
	LysoPC (O-16:0)	0.760833	0.060269	0.000203504	0.642708	0.878958
	LysoPC (16:1)	0.6825	0.0642048	0.00934817	0.556661	0.808339
	LysoPC (16:0)	0.833333	0.0519592	2.06327e-06	0.731495	0.935171
	LysoPC (18:2)	0.8475	0.0470314	7.46419e-07	0.75532	0.93968
	LysoPC (18:1)	0.771667	0.0582358	0.000109324	0.657527	0.885807
	LysoPC (18:0)	0.713333	0.0614153	0.00238027	0.592962	0.833705
	LysoPC (20:1)	0.6525	0.0681788	0.02987	0.518872	0.786128
	LysPC (22:6)	0.8075	0.0508632	1.19102e-05	0.70781	0.90719
	5-oxoproline (Pyroglutamic acid)	0.9675	0.0233579	2.77871e-11	0.921719	1
	Uric acid	0.680342	0.0654109	0.0106475	0.552139	0.808545
	Glucose	0.66	0.0696842	0.0226896	0.523421	0.796579
	L-Tryptophan	0.582906	0.0686153	0.240338	0.448422	0.71739
	Sphingosine-1-phosphate	0.800833	0.0524296	1.8333e-05	0.698073	0.903594
	Glycochenodeoxycholic acid	0.893333	0.0447595	2.12371e-08	0.805606	0.98106
	LysoPE (18:1)	0.8325	0.0492778	2.18776e-06	0.735917	0.929083
	Tauroursodeoxycholic acid	0.891667	0.0402507	2.43476e-08	0.812777	0.970557
	LysoPE (20:4)	0.685	0.0636529	0.00842228	0.560243	0.809757
	Sarcosine	0.715833	0.0621228	0.00211376	0.594075	0.837592
	Creatinine	0.745	0.0626248	0.000484581	0.622258	0.867742
	Leucine/isoleucine	0.728333	0.0604578	0.00114684	0.609838	0.846828
	Hypoxanthine	0.859167	0.0534906	3.13693e-07	0.754327	0.964006
	Octanoic acid	0.801667	0.0512137	1.7379e-05	0.70129	0.902044
	L-Phenylalanine	0.8375	0.0505896	1.53622e-06	0.738346	0.936654
	p-Cresol sulfate	0.745833	0.0596521	0.000463506	0.628917	0.862749
	Indoxyl sulphate	0.641667	0.0656895	0.0436404	0.512918	0.770416
	Palmitic acid	0.654167	0.0658575	0.0281245	0.525088	0.783245
	Docosaheaenoic acid	0.821667	0.0503576	4.62808e-06	0.722968	0.920366
	Glycoursodeoxycholic acid	0.78	0.0589589	6.67489e-05	0.664443	0.895557
	LysoPE (18:2)	0.795	0.0530602	2.65496e-05	0.691004	0.898996
	LysoPE (22:6)	0.577	0.068589	0.285474	0.440568	0.709432
	Bilirubin	0.943333	0.0269194	2.7248e-10	0.890572	0.996094
	L-Threonine	0.526667	0.069542	0.704116	0.390367	0.662967
	Batain	0.570833	0.0683561	0.313088	0.436858	0.704809
	Histidine	0.534583	0.0705419	0.622356	0.396324	0.672843
	L-Lysine	0.5425	0.0689978	0.545007	0.407267	0.677733
	Homocysteinesulfinic acid	0.393333	0.0677217	0.128742	0.260601	0.526065
	3-methyl-2-oxovaleric acid	0.57875	0.068177	0.262071	0.445126	0.712374
	Uridine	0.59875	0.0694369	0.159624	0.462656	0.734844
	Isocitric acid/Citric acid	0.61375	0.0677396	0.105242	0.480983	0.746517
	Salicylaldehyde	0.594583	0.0684543	0.177981	0.460415	0.728751
	Taurine	0.582917	0.0694713	0.237663	0.446755	0.719078
	3-Methoxy-4-hydroxyphenylethyleneglycolsulfate	0.597083	0.0704829	0.166787	0.458939	0.735227
	Phyrocatechol sulfate	0.486667	0.0702468	0.849399	0.348985	0.624348
	Pyrogallol-2-O-sulphate	0.574167	0.0716099	0.290861	0.433814	0.714519
	Oxoadipic acid	0.4425	0.073498	0.412855	0.298447	0.586553
	Linoleylcarnitine	0.592917	0.067669	0.185748	0.460288	0.725545
	Vaccenyl carnitine	0.495833	0.0697734	0.952682	0.35908	0.632587
	L-Palmitoylcarnitine	0.415833	0.0684934	0.230664	0.281589	0.550078
	Oleamide	0.5675	0.0695766	0.336405	0.431132	0.703868
	Palmitic amide	0.544167	0.0688726	0.529353	0.409179	0.679155
	13Z-Docosenamide	0.572083	0.0711952	0.304625	0.432543	0.711623
	Suberic acid	0.620417	0.0675244	0.0863637	0.488071	0.752762
	Myristic acid	0.511667	0.0692712	0.868039	0.375898	0.647436
	Phenylsulfate	0.51	0.0694369	0.639	0.462656	0.734844
