# Supplementary material for: Plasma metabolites as possible biomarkers for diagnosis of breast cancer
Source: PLoS One. 2019 Dec 3;14(12):e0225129. doi: 10.1371/journal.pone.0225129 (PMC6890236; doi:10.1371/journal.pone.0225129)
Supplement: S1 File — (ZIP) [file pone.0225129.s001.zip › supporting infromation/Validation_ data set ROC.xlsx]

## Sheet: BEH_Positive
			케이스 처리 요약			곡선의 좌표							케이스 처리 요약			곡선의 좌표										곡선 아래 영역
ID	Disease		Disease	유효 N(목록별)		검정 결과 변수	이상인 값부터 양(+)a	Sensitivity	1-Specificity	Sum (sensitivity+specificity)	Max_sum		Disease	유효 N(목록별)		검정 결과 변수	이상인 값부터 양(+)a	Sensitivity	1-Specificity	Sum (sensitivity+specificity)	Max_sum					검정결과변수	영역	표준오차a	근사 유의확률b	근사 95% 신뢰구간
Healthy1	0		양(+)a	30		Creatinine	-0.611678	1	1	1	1.375		양(+)a	40		Trigonelline	-0.908539	1	1	1	1.45									하한	상한
Healthy2	0		음(-)	40			0.409621	1	0.975	1.025			음(-)	30			0.105841	0.975	1	0.975						Creatinine	0.686667	0.0653889	0.00785148	0.558507	0.814826
Healthy3	0		검정 결과 변수 값이 클수록 실제 양의 반응에 대한 검정결과가 타당함을 나타냅니다.				0.455696	0.966667	0.975	0.991667			검정 결과 변수 값이 클수록 실제 양의 반응에 대한 검정결과가 타당함을 나타냅니다.				0.125628	0.975	0.966667	1.00833						1-Methylnicotinamide	0.869167	0.0430253	1.46072e-07	0.784839	0.953495
Healthy4	0		a. 실제 양의 반응은 1.0입니다.				0.507201	0.966667	0.95	1.01667			a. 실제 양의 반응은 1.0입니다.				0.143565	0.975	0.933333	1.04167						Trigonelline	0.7125	0.0614699	0.00247572	0.592021	0.832979
Healthy5	0						0.536942	0.933333	0.95	0.983333							0.161255	0.975	0.9	1.075						Acetylcholine	0.734167	0.0611492	0.000853434	0.614316	0.854017
Healthy6	0						0.565509	0.933333	0.925	1.00833							0.166972	0.975	0.866667	1.10833						L-Carnitine	0.696667	0.063068	0.00509754	0.573056	0.820278
Healthy7	0						0.617603	0.933333	0.9	1.03333							0.176744	0.95	0.866667	1.08333						L-Acetylcarnitine	0.784167	0.0549136	5.18948e-05	0.676538	0.891795
Healthy8	0						0.663111	0.933333	0.875	1.05833							0.200535	0.925	0.866667	1.05833						L-Octanoylcarnitine	0.858333	0.0428673	3.34026e-07	0.774315	0.942352
Healthy9	0						0.68939	0.933333	0.85	1.08333							0.216044	0.925	0.833333	1.09167						Dodecanoylcarnitine	0.886667	0.0388606	3.65691e-08	0.810501	0.962832
Healthy10	0						0.705561	0.933333	0.825	1.10833							0.21933	0.9	0.833333	1.06667						Cis-5-tetradecenoylcarnitine	0.841667	0.0472683	1.13992e-06	0.749022	0.934311
Healthy11	0						0.729542	0.933333	0.8	1.13333							0.223499	0.9	0.8	1.1						Sphingosine-1-phosphate	0.790833	0.052735	3.44489e-05	0.687475	0.894192
Healthy12	0						0.751184	0.933333	0.775	1.15833							0.226046	0.875	0.8	1.075						LysoPE (16:0)	0.6825	0.0651425	0.00934817	0.554823	0.810177
Healthy13	0						0.761469	0.933333	0.75	1.18333							0.227176	0.875	0.766667	1.10833						LysoPC (O-16:0)	0.760833	0.060269	0.000203504	0.642708	0.878958
Healthy14	0						0.771943	0.9	0.75	1.15							0.227822	0.875	0.733333	1.14167						LysoPC (16:1)	0.6825	0.0642048	0.00934817	0.556661	0.808339
Healthy15	0						0.78016	0.9	0.725	1.175							0.229461	0.85	0.733333	1.11667						LysoPC (16:0)	0.833333	0.0519592	2.06327e-06	0.731495	0.935171
Healthy16	0						0.797689	0.866667	0.725	1.14167							0.243458	0.85	0.7	1.15						LysoPC (18:2)	0.8475	0.0470314	7.46419e-07	0.75532	0.93968
Healthy17	0						0.815698	0.866667	0.7	1.16667							0.257306	0.85	0.666667	1.18333						LysoPC (18:1)	0.771667	0.0582358	0.000109324	0.657527	0.885807
Healthy18	0						0.82252	0.833333	0.7	1.13333							0.260145	0.825	0.666667	1.15833						LysoPC (18:0)	0.713333	0.0614153	0.00238027	0.592962	0.833705
Healthy19	0						0.833968	0.833333	0.675	1.15833							0.26225	0.8	0.666667	1.13333						LysoPC (20:1)	0.6525	0.0681788	0.02987	0.518872	0.786128
Healthy20	0						0.844465	0.833333	0.65	1.18333							0.265973	0.775	0.666667	1.10833						LysPC (22:6)	0.8075	0.0508632	1.19102e-05	0.70781	0.90719
Healthy21	0						0.854125	0.833333	0.625	1.20833							0.273797	0.775	0.633333	1.14167
Healthy22	0						0.863707	0.833333	0.6	1.23333							0.280003	0.775	0.6	1.175						비모수 분포 가정
Healthy23	0						0.870695	0.833333	0.575	1.25833							0.282334	0.775	0.566667	1.20833						영가설: 실제 영역 = 0.5
Healthy24	0						0.877828	0.8	0.575	1.225							0.283548	0.75	0.566667	1.18333
Healthy25	0						0.883759	0.766667	0.575	1.19167							0.286678	0.75	0.533333	1.21667
Healthy26	0						0.89279	0.766667	0.55	1.21667							0.289808	0.75	0.5	1.25
Healthy27	0						0.900686	0.766667	0.525	1.24167							0.292777	0.75	0.466667	1.28333
Healthy28	0						0.903486	0.766667	0.5	1.26667							0.302724	0.75	0.433333	1.31667
Healthy29	0						0.91144	0.733333	0.5	1.23333							0.310995	0.725	0.433333	1.29167
Healthy30	0						0.924488	0.733333	0.475	1.25833							0.313966	0.725	0.4	1.325
Cancer1	1						0.936168	0.7	0.475	1.225							0.316279	0.725	0.366667	1.35833
Cancer2	1						0.94188	0.666667	0.475	1.19167							0.331267	0.7	0.366667	1.33333
Cancer3	1						0.946666	0.666667	0.45	1.21667							0.34653	0.675	0.366667	1.30833
Cancer4	1						0.962051	0.633333	0.45	1.18333							0.356094	0.675	0.333333	1.34167
Cancer5	1						0.974786	0.6	0.45	1.15							0.366801	0.65	0.333333	1.31667
Cancer6	1						0.976034	0.6	0.425	1.175							0.379648	0.65	0.3	1.35
Cancer7	1						0.981286	0.6	0.4	1.2							0.397535	0.65	0.266667	1.38333
Cancer8	1						0.992395	0.6	0.375	1.225							0.40461	0.65	0.233333	1.41667
Cancer9	1						0.999264	0.6	0.35	1.25							0.450926	0.65	0.2	1.45	Cut-off value
Cancer10	1						1.00096	0.6	0.325	1.275							0.504716	0.625	0.2	1.425
Cancer11	1						1.00627	0.6	0.3	1.3							0.515689	0.6	0.2	1.4
Cancer12	1						1.01872	0.6	0.275	1.325							0.536296	0.575	0.2	1.375
Cancer13	1						1.02766	0.6	0.25	1.35							0.570937	0.55	0.2	1.35
Cancer14	1						1.03196	0.6	0.225	1.375	Cut-off value						0.589117	0.525	0.2	1.325
Cancer15	1						1.05606	0.566667	0.225	1.34167							0.634382	0.5	0.2	1.3
Cancer16	1						1.08243	0.533333	0.225	1.30833							0.698039	0.5	0.166667	1.33333
Cancer17	1						1.10014	0.533333	0.2	1.33333							0.763492	0.475	0.166667	1.30833
Cancer18	1						1.1126	0.5	0.2	1.3							0.811817	0.45	0.166667	1.28333
Cancer19	1						1.12843	0.5	0.175	1.325							0.851748	0.425	0.166667	1.25833
Cancer20	1						1.15167	0.466667	0.175	1.29167							0.910668	0.425	0.133333	1.29167
Cancer21	1						1.17534	0.466667	0.15	1.31667							0.946682	0.4	0.133333	1.26667
Cancer22	1						1.2019	0.433333	0.15	1.28333							1.02879	0.375	0.133333	1.24167
Cancer23	1						1.23522	0.4	0.15	1.25							1.14116	0.35	0.133333	1.21667
Cancer24	1						1.2596	0.366667	0.15	1.21667							1.21776	0.325	0.133333	1.19167
Cancer25	1						1.26948	0.333333	0.15	1.18333							1.29045	0.325	0.1	1.225
Cancer26	1						1.28765	0.333333	0.125	1.20833							1.34432	0.325	0.0666667	1.25833
Cancer27	1						1.31379	0.3	0.125	1.175							1.38142	0.325	0.0333333	1.29167
Cancer28	1						1.35173	0.3	0.1	1.2							1.41633	0.3	0.0333333	1.26667
Cancer29	1						1.37602	0.266667	0.1	1.16667							1.44815	0.275	0.0333333	1.24167
Cancer30	1						1.41176	0.266667	0.075	1.19167							1.48369	0.25	0.0333333	1.21667
Cancer31	1						1.44781	0.233333	0.075	1.15833							1.52869	0.25	0	1.25
Cancer32	1						1.46164	0.233333	0.05	1.18333							1.71466	0.225	0	1.225
Cancer33	1						1.47938	0.2	0.05	1.15							2.1922	0.2	0	1.2
Cancer34	1						1.5008	0.2	0.025	1.175							2.51982	0.175	0	1.175
Cancer35	1						1.53056	0.166667	0.025	1.14167							2.82633	0.15	0	1.15
Cancer36	1						1.5511	0.166667	0	1.16667							3.23791	0.125	0	1.125
Cancer37	1						1.60379	0.133333	0	1.13333							4.0605	0.1	0	1.1
Cancer38	1						1.75643	0.1	0	1.1							4.88844	0.075	0	1.075
Cancer39	1						1.95067	0.0666667	0	1.06667							5.75606	0.05	0	1.05
Cancer40	1						2.17976	0.0333333	0	1.03333							7.03788	0.025	0	1.025
							3.32006	0	0	1							8.56795	0	0	1
						1-methylnicotinamide	-0.768744	1	1	1	1.7					Sphingosine-1-phosphate	-0.728368	1	1	1	1.475
							0.266106	1	0.975	1.025							0.311122	1	0.966667	1.03333
							0.304692	1	0.95	1.05							0.378621	0.975	0.966667	1.00833
							0.349764	1	0.925	1.075							0.422993	0.975	0.933333	1.04167
							0.392875	1	0.9	1.1							0.447671	0.975	0.9	1.075
							0.397889	1	0.875	1.125							0.473341	0.975	0.866667	1.10833
							0.406296	1	0.85	1.15							0.492476	0.975	0.833333	1.14167
							0.4344	1	0.825	1.175							0.499764	0.975	0.8	1.175
							0.462487	1	0.8	1.2							0.507179	0.975	0.766667	1.20833
							0.469277	1	0.775	1.225							0.524726	0.975	0.733333	1.24167
							0.491703	1	0.75	1.25							0.542711	0.975	0.7	1.275
							0.527353	1	0.725	1.275							0.550449	0.95	0.7	1.25
							0.542653	1	0.7	1.3							0.562867	0.95	0.666667	1.28333
							0.547898	1	0.675	1.325							0.578572	0.95	0.633333	1.31667
							0.558496	1	0.65	1.35							0.598426	0.95	0.6	1.35
							0.569719	1	0.625	1.375							0.631424	0.95	0.566667	1.38333
							0.593583	1	0.6	1.4							0.657082	0.925	0.566667	1.35833
							0.615381	1	0.575	1.425							0.672632	0.9	0.566667	1.33333
							0.62579	1	0.55	1.45							0.692491	0.875	0.566667	1.30833
							0.647948	1	0.525	1.475							0.709211	0.85	0.566667	1.28333
							0.676649	1	0.5	1.5							0.725398	0.85	0.533333	1.31667
							0.699846	1	0.475	1.525							0.736838	0.825	0.533333	1.29167
							0.722822	1	0.45	1.55							0.745261	0.825	0.5	1.325
							0.740896	1	0.425	1.575							0.753137	0.825	0.466667	1.35833
							0.746416	1	0.4	1.6							0.763889	0.8	0.466667	1.33333
							0.749587	0.966667	0.4	1.56667							0.773655	0.775	0.466667	1.30833
							0.755039	0.966667	0.375	1.59167							0.778764	0.775	0.433333	1.34167
							0.775456	0.966667	0.35	1.61667							0.782674	0.75	0.433333	1.31667
							0.802403	0.933333	0.35	1.58333							0.786369	0.725	0.433333	1.29167
							0.816362	0.933333	0.325	1.60833							0.800606	0.725	0.4	1.325
							0.830645	0.933333	0.3	1.63333							0.81698	0.725	0.366667	1.35833
							0.85488	0.9	0.3	1.6							0.823121	0.725	0.333333	1.39167
							0.886156	0.9	0.275	1.625							0.837896	0.7	0.333333	1.36667
							0.914552	0.9	0.25	1.65							0.854202	0.7	0.3	1.4
							0.933571	0.9	0.225	1.675							0.857451	0.7	0.266667	1.43333
							0.948043	0.9	0.2	1.7	Cut-off value						0.859205	0.675	0.266667	1.40833
							0.962486	0.866667	0.2	1.66667							0.872767	0.65	0.266667	1.38333
							0.974485	0.833333	0.2	1.63333							0.887818	0.625	0.266667	1.35833
							0.980319	0.8	0.2	1.6							0.903121	0.625	0.233333	1.39167
							0.986942	0.766667	0.2	1.56667							0.921638	0.625	0.2	1.425
							0.999615	0.733333	0.2	1.53333							0.93543	0.6	0.2	1.4
							1.03454	0.7	0.2	1.5							0.944335	0.575	0.2	1.375
							1.0657	0.666667	0.2	1.46667							0.946865	0.575	0.166667	1.40833
							1.08643	0.633333	0.2	1.43333							0.949127	0.575	0.133333	1.44167
							1.1119	0.6	0.2	1.4							0.951416	0.575	0.1	1.475	Cut-off value
							1.13041	0.6	0.175	1.425							0.957187	0.55	0.1	1.45
							1.16119	0.6	0.15	1.45							0.962859	0.525	0.1	1.425
							1.19274	0.566667	0.15	1.41667							0.970356	0.525	0.0666667	1.45833
							1.20674	0.566667	0.125	1.44167							0.978201	0.5	0.0666667	1.43333
							1.21561	0.533333	0.125	1.40833							1.01268	0.475	0.0666667	1.40833
							1.23662	0.533333	0.1	1.43333							1.05389	0.45	0.0666667	1.38333
							1.25997	0.5	0.1	1.4							1.0636	0.425	0.0666667	1.35833
							1.26964	0.466667	0.1	1.36667							1.07283	0.425	0.0333333	1.39167
							1.29366	0.433333	0.1	1.33333							1.1022	0.4	0.0333333	1.36667
							1.36091	0.433333	0.075	1.35833							1.12729	0.375	0.0333333	1.34167
							1.43713	0.4	0.075	1.325							1.13336	0.35	0.0333333	1.31667
							1.51162	0.366667	0.075	1.29167							1.14701	0.35	0	1.35
							1.59323	0.333333	0.075	1.25833							1.15886	0.325	0	1.325
							1.63299	0.333333	0.05	1.28333							1.16767	0.3	0	1.3
							1.63658	0.3	0.05	1.25							1.17976	0.275	0	1.275
							1.65253	0.3	0.025	1.275							1.18488	0.25	0	1.25
							1.69261	0.266667	0.025	1.24167							1.21566	0.225	0	1.225
							1.75237	0.233333	0.025	1.20833							1.25732	0.2	0	1.2
							1.80195	0.2	0.025	1.175							1.29308	0.175	0	1.175
							1.82216	0.166667	0.025	1.14167							1.34551	0.15	0	1.15
							1.85803	0.133333	0.025	1.10833							1.40089	0.125	0	1.125
							2.14814	0.1	0.025	1.075							1.44403	0.1	0	1.1
							3.59746	0.0666667	0.025	1.04167							1.59169	0.075	0	1.075
							4.87363	0.0333333	0.025	1.00833							1.75858	0.05	0	1.05
							5.59711	0	0.025	0.975							1.80154	0.025	0	1.025
							7.23551	0	0	1							2.80886	0	0	1
						Acetylcholine	-0.569201	1	1	1	1.39167					LysoPE (16:0)	-0.479367	1	1	1	1.325
							0.437571	1	0.975	1.025							0.53999	1	0.966667	1.03333
							0.481244	1	0.95	1.05							0.59701	1	0.933333	1.06667
							0.534474	1	0.925	1.075							0.63849	0.975	0.933333	1.04167
							0.559235	1	0.9	1.1							0.65575	0.975	0.9	1.075
							0.579973	0.966667	0.9	1.06667							0.671635	0.95	0.9	1.05
							0.609908	0.966667	0.875	1.09167							0.674566	0.95	0.866667	1.08333
							0.634089	0.966667	0.85	1.11667							0.676443	0.95	0.833333	1.11667
							0.643451	0.966667	0.825	1.14167							0.696122	0.95	0.8	1.15
							0.668023	0.966667	0.8	1.16667							0.718286	0.95	0.766667	1.18333
							0.691584	0.933333	0.8	1.13333							0.730941	0.925	0.766667	1.15833
							0.72762	0.933333	0.775	1.15833							0.742307	0.9	0.766667	1.13333
							0.765211	0.933333	0.75	1.18333							0.746767	0.9	0.733333	1.16667
							0.779801	0.9	0.75	1.15							0.757253	0.9	0.7	1.2
							0.792292	0.9	0.725	1.175							0.777712	0.9	0.666667	1.23333
							0.801144	0.9	0.7	1.2							0.79303	0.9	0.633333	1.26667
							0.812891	0.9	0.675	1.225							0.798591	0.875	0.633333	1.24167
							0.831103	0.866667	0.675	1.19167							0.801716	0.875	0.6	1.275
							0.846667	0.866667	0.65	1.21667							0.802969	0.875	0.566667	1.30833
							0.849894	0.866667	0.625	1.24167							0.803935	0.85	0.566667	1.28333
							0.852226	0.866667	0.6	1.26667							0.805955	0.825	0.566667	1.25833
							0.858624	0.866667	0.575	1.29167							0.807895	0.8	0.566667	1.23333
							0.880333	0.866667	0.55	1.31667							0.81712	0.775	0.566667	1.20833
							0.903246	0.866667	0.525	1.34167							0.828419	0.75	0.566667	1.18333
							0.912536	0.866667	0.5	1.36667							0.842871	0.75	0.533333	1.21667
							0.925137	0.833333	0.5	1.33333							0.860545	0.725	0.533333	1.19167
							0.951331	0.833333	0.475	1.35833							0.870453	0.725	0.5	1.225
							0.967834	0.833333	0.45	1.38333							0.876189	0.725	0.466667	1.25833
							0.988059	0.8	0.45	1.35							0.878961	0.725	0.433333	1.29167
							1.01044	0.8	0.425	1.375							0.881428	0.725	0.4	1.325	Cut-off value
							1.01634	0.766667	0.425	1.34167							0.889324	0.7	0.4	1.3
							1.0213	0.733333	0.425	1.30833							0.896265	0.675	0.4	1.275
							1.02747	0.733333	0.4	1.33333							0.90213	0.65	0.4	1.25
							1.03781	0.7	0.4	1.3							0.91036	0.65	0.366667	1.28333
							1.05516	0.666667	0.4	1.26667							0.913973	0.625	0.366667	1.25833
							1.079	0.666667	0.375	1.29167							0.940512	0.6	0.366667	1.23333
							1.10296	0.666667	0.35	1.31667							0.969994	0.575	0.366667	1.20833
							1.12441	0.666667	0.325	1.34167							0.981755	0.575	0.333333	1.24167
							1.14472	0.633333	0.325	1.30833							0.990055	0.575	0.3	1.275
							1.16152	0.633333	0.3	1.33333							0.995535	0.575	0.266667	1.30833
							1.18204	0.6	0.3	1.3							1.00544	0.55	0.266667	1.28333
							1.19955	0.6	0.275	1.325							1.01047	0.55	0.233333	1.31667
							1.21531	0.6	0.25	1.35							1.01526	0.525	0.233333	1.29167
							1.22797	0.566667	0.25	1.31667							1.02314	0.5	0.233333	1.26667
							1.22923	0.566667	0.225	1.34167							1.05845	0.475	0.233333	1.24167
							1.23047	0.566667	0.2	1.36667							1.09628	0.475	0.2	1.275
							1.23907	0.566667	0.175	1.39167							1.1055	0.45	0.2	1.25
							1.25479	0.533333	0.175	1.35833							1.1136	0.425	0.2	1.225
							1.26267	0.5	0.175	1.325							1.12569	0.4	0.2	1.2
							1.26311	0.5	0.15	1.35							1.13423	0.375	0.2	1.175
							1.26781	0.5	0.125	1.375							1.15204	0.35	0.2	1.15
							1.29283	0.466667	0.125	1.34167							1.17052	0.325	0.2	1.125
							1.3341	0.466667	0.1	1.36667							1.1739	0.325	0.166667	1.15833
							1.36902	0.466667	0.075	1.39167	Cut-off value						1.17811	0.325	0.133333	1.19167
							1.40902	0.433333	0.075	1.35833							1.18397	0.3	0.133333	1.16667
							1.43654	0.4	0.075	1.325							1.19192	0.275	0.133333	1.14167
							1.45951	0.366667	0.075	1.29167							1.20273	0.275	0.1	1.175
							1.48402	0.333333	0.075	1.25833							1.21928	0.25	0.1	1.15
							1.49953	0.3	0.075	1.225							1.23705	0.25	0.0666667	1.18333
							1.51958	0.266667	0.075	1.19167							1.24464	0.225	0.0666667	1.15833
							1.57466	0.233333	0.075	1.15833							1.24874	0.2	0.0666667	1.13333
							1.63566	0.2	0.075	1.125							1.2751	0.175	0.0666667	1.10833
							1.6625	0.166667	0.075	1.09167							1.3045	0.15	0.0666667	1.08333
							1.75084	0.133333	0.075	1.05833							1.31619	0.125	0.0666667	1.05833
							1.86106	0.133333	0.05	1.08333							1.34287	0.125	0.0333333	1.09167
							1.91239	0.1	0.05	1.05							1.38506	0.1	0.0333333	1.06667
							1.9995	0.0666667	0.05	1.01667							1.4209	0.075	0.0333333	1.04167
							2.09422	0.0333333	0.05	0.983333							1.43761	0.05	0.0333333	1.01667
							2.12214	0.0333333	0.025	1.00833							1.46107	0.025	0.0333333	0.991667
							2.21719	0.0333333	0	1.03333							1.58615	0	0.0333333	0.966667
							3.30808	0	0	1							2.68917	0	0	1
						L-Carnitine	-0.830208	1	1	1	1.33333					LysoPC (O-16:0)	-0.460206	1	1	1	1.55
							0.321178	1	0.975	1.025							0.545125	1	0.966667	1.03333
							0.505239	1	0.95	1.05							0.558212	1	0.933333	1.06667
							0.558948	1	0.925	1.075							0.572862	1	0.9	1.1
							0.587173	1	0.9	1.1							0.586901	1	0.866667	1.13333
							0.667418	1	0.875	1.125							0.600395	0.975	0.866667	1.10833
							0.748883	0.966667	0.875	1.09167							0.608295	0.95	0.866667	1.08333
							0.76222	0.966667	0.85	1.11667							0.612411	0.925	0.866667	1.05833
							0.777274	0.933333	0.85	1.08333							0.634349	0.925	0.833333	1.09167
							0.78819	0.933333	0.825	1.10833							0.667274	0.925	0.8	1.125
							0.805302	0.933333	0.8	1.13333							0.68395	0.9	0.8	1.1
							0.835883	0.933333	0.775	1.15833							0.689385	0.875	0.8	1.075
							0.856424	0.9	0.775	1.125							0.705044	0.875	0.766667	1.10833
							0.870644	0.9	0.75	1.15							0.720769	0.875	0.733333	1.14167
							0.882112	0.9	0.725	1.175							0.723745	0.85	0.733333	1.11667
							0.891155	0.9	0.7	1.2							0.724878	0.85	0.7	1.15
							0.901682	0.866667	0.7	1.16667							0.726595	0.85	0.666667	1.18333
							0.912552	0.866667	0.675	1.19167							0.74278	0.85	0.633333	1.21667
							0.921524	0.866667	0.65	1.21667							0.759361	0.85	0.6	1.25
							0.927798	0.866667	0.625	1.24167							0.761777	0.85	0.566667	1.28333
							0.938118	0.866667	0.6	1.26667							0.763512	0.85	0.533333	1.31667
							0.949205	0.866667	0.575	1.29167							0.768057	0.825	0.533333	1.29167
							0.961845	0.866667	0.55	1.31667							0.776882	0.825	0.5	1.325
							0.975993	0.833333	0.55	1.28333							0.784516	0.8	0.5	1.3
							0.981984	0.833333	0.525	1.30833							0.797086	0.8	0.466667	1.33333
							0.983798	0.833333	0.5	1.33333	Cut-off value						0.80734	0.8	0.433333	1.36667
							0.986938	0.8	0.5	1.3							0.808287	0.8	0.4	1.4
							0.989804	0.766667	0.5	1.26667							0.814337	0.775	0.4	1.375
							0.991026	0.766667	0.475	1.29167							0.830731	0.775	0.366667	1.40833
							0.993024	0.733333	0.475	1.25833							0.847955	0.775	0.333333	1.44167
							0.996959	0.7	0.475	1.225							0.857511	0.775	0.3	1.475
							1.0198	0.666667	0.475	1.19167							0.869331	0.775	0.266667	1.50833
							1.05149	0.666667	0.45	1.21667							0.87927	0.775	0.233333	1.54167
							1.07357	0.666667	0.425	1.24167							0.882826	0.75	0.233333	1.51667
							1.09242	0.666667	0.4	1.26667							0.89634	0.75	0.2	1.55	Cut-off value
							1.10129	0.666667	0.375	1.29167							0.914351	0.725	0.2	1.525
							1.10581	0.666667	0.35	1.31667							0.931266	0.7	0.2	1.5
							1.11858	0.633333	0.35	1.28333							0.94309	0.675	0.2	1.475
							1.12857	0.633333	0.325	1.30833							0.961233	0.675	0.166667	1.50833
							1.13077	0.6	0.325	1.275							0.978256	0.675	0.133333	1.54167
							1.13727	0.6	0.3	1.3							0.996151	0.65	0.133333	1.51667
							1.1472	0.566667	0.3	1.26667							1.01736	0.625	0.133333	1.49167
							1.15783	0.533333	0.3	1.23333							1.02691	0.6	0.133333	1.46667
							1.16523	0.533333	0.275	1.25833							1.03358	0.575	0.133333	1.44167
							1.17678	0.5	0.275	1.225							1.03522	0.55	0.133333	1.41667
							1.18935	0.5	0.25	1.25							1.05129	0.525	0.133333	1.39167
							1.19765	0.466667	0.25	1.21667							1.06827	0.5	0.133333	1.36667
							1.20458	0.433333	0.25	1.18333							1.07719	0.475	0.133333	1.34167
							1.22478	0.433333	0.225	1.20833							1.08694	0.45	0.133333	1.31667
							1.24536	0.433333	0.2	1.23333							1.09458	0.425	0.133333	1.29167
							1.24739	0.433333	0.175	1.25833							1.10694	0.4	0.133333	1.26667
							1.24867	0.4	0.175	1.225							1.11677	0.4	0.1	1.3
							1.25498	0.4	0.15	1.25							1.12067	0.375	0.1	1.275
							1.26905	0.366667	0.15	1.21667							1.12394	0.35	0.1	1.25
							1.28222	0.333333	0.15	1.18333							1.12647	0.35	0.0666667	1.28333
							1.30735	0.333333	0.125	1.20833							1.12948	0.325	0.0666667	1.25833
							1.33554	0.3	0.125	1.175							1.13574	0.3	0.0666667	1.23333
							1.34668	0.3	0.1	1.2							1.14755	0.275	0.0666667	1.20833
							1.35899	0.3	0.075	1.225							1.15665	0.25	0.0666667	1.18333
							1.36833	0.266667	0.075	1.19167							1.16717	0.225	0.0666667	1.15833
							1.37622	0.233333	0.075	1.15833							1.21694	0.2	0.0666667	1.13333
							1.39116	0.2	0.075	1.125							1.26115	0.175	0.0666667	1.10833
							1.39908	0.2	0.05	1.15							1.2759	0.15	0.0666667	1.08333
							1.41334	0.166667	0.05	1.11667							1.31014	0.125	0.0666667	1.05833
							1.42787	0.166667	0.025	1.14167							1.35248	0.125	0.0333333	1.09167
							1.45511	0.166667	0	1.16667							1.41759	0.1	0.0333333	1.06667
							1.49859	0.133333	0	1.13333							1.4685	0.075	0.0333333	1.04167
							1.53856	0.1	0	1.1							1.47788	0.05	0.0333333	1.01667
							1.58611	0.0666667	0	1.06667							1.60243	0.05	0	1.05
							1.77409	0.0333333	0	1.03333							1.98781	0.025	0	1.025
							2.93782	0	0	1							3.253	0	0	1
						L-Acetylcarnitine	-0.849265	1	1	1	1.55833					LysoPC (16:1)	-0.53236	1	1	1	1.34167
							0.180925	1	0.975	1.025							0.476328	1	0.966667	1.03333
							0.244685	1	0.95	1.05							0.496256	0.975	0.966667	1.00833
							0.344051	1	0.925	1.075							0.512853	0.975	0.933333	1.04167
							0.441766	1	0.9	1.1							0.553116	0.975	0.9	1.075
							0.481745	1	0.875	1.125							0.599225	0.975	0.866667	1.10833
							0.500797	1	0.85	1.15							0.63236	0.975	0.833333	1.14167
							0.52349	1	0.825	1.175							0.656682	0.95	0.833333	1.11667
							0.541313	1	0.8	1.2							0.674132	0.95	0.8	1.15
							0.548217	1	0.775	1.225							0.697955	0.925	0.8	1.125
							0.5609	1	0.75	1.25							0.707349	0.925	0.766667	1.15833
							0.608	1	0.725	1.275							0.721203	0.9	0.766667	1.13333
							0.663654	0.966667	0.725	1.24167							0.739291	0.875	0.766667	1.10833
							0.691202	0.966667	0.7	1.26667							0.748776	0.85	0.766667	1.08333
							0.709265	0.966667	0.675	1.29167							0.754814	0.85	0.733333	1.11667
							0.724304	0.966667	0.65	1.31667							0.758632	0.825	0.733333	1.09167
							0.730115	0.966667	0.625	1.34167							0.766981	0.825	0.7	1.125
							0.739046	0.966667	0.6	1.36667							0.776474	0.825	0.666667	1.15833
							0.755299	0.933333	0.6	1.33333							0.782288	0.825	0.633333	1.19167
							0.770188	0.933333	0.575	1.35833							0.798022	0.8	0.633333	1.16667
							0.790296	0.933333	0.55	1.38333							0.821915	0.775	0.633333	1.14167
							0.806179	0.933333	0.525	1.40833							0.836327	0.75	0.633333	1.11667
							0.808793	0.933333	0.5	1.43333							0.845556	0.75	0.6	1.15
							0.825875	0.933333	0.475	1.45833							0.860739	0.75	0.566667	1.18333
							0.845275	0.933333	0.45	1.48333							0.874244	0.725	0.566667	1.15833
							0.857054	0.933333	0.425	1.50833							0.881715	0.725	0.533333	1.19167
							0.877221	0.933333	0.4	1.53333							0.886711	0.725	0.5	1.225
							0.911361	0.933333	0.375	1.55833	Cut-off value						0.891281	0.725	0.466667	1.25833
							0.937055	0.9	0.375	1.525							0.895656	0.725	0.433333	1.29167
							0.952069	0.866667	0.375	1.49167							0.904014	0.725	0.4	1.325
							0.988271	0.866667	0.35	1.51667							0.921031	0.7	0.4	1.3
							1.01969	0.833333	0.35	1.48333							0.931398	0.7	0.366667	1.33333
							1.02677	0.8	0.35	1.45							0.938922	0.675	0.366667	1.30833
							1.03117	0.766667	0.35	1.41667							0.946208	0.675	0.333333	1.34167	cut-off value
							1.04717	0.766667	0.325	1.44167							0.957957	0.65	0.333333	1.31667
							1.06095	0.766667	0.3	1.46667							0.974064	0.625	0.333333	1.29167
							1.068	0.766667	0.275	1.49167							0.981154	0.6	0.333333	1.26667
							1.07363	0.766667	0.25	1.51667							0.989339	0.6	0.3	1.3
							1.08382	0.733333	0.25	1.48333							1.01049	0.575	0.3	1.275
							1.10237	0.7	0.25	1.45							1.02796	0.575	0.266667	1.30833
							1.113	0.666667	0.25	1.41667							1.0306	0.55	0.266667	1.28333
							1.12952	0.633333	0.25	1.38333							1.05811	0.525	0.266667	1.25833
							1.19119	0.6	0.25	1.35							1.10199	0.525	0.233333	1.29167
							1.24325	0.6	0.225	1.375							1.11868	0.525	0.2	1.325
							1.28983	0.566667	0.225	1.34167							1.12755	0.5	0.2	1.3
							1.3454	0.566667	0.2	1.36667							1.13779	0.475	0.2	1.275
							1.36216	0.533333	0.2	1.33333							1.14089	0.45	0.2	1.25
							1.37136	0.5	0.2	1.3							1.16106	0.425	0.2	1.225
							1.40831	0.466667	0.2	1.26667							1.17953	0.425	0.166667	1.25833
							1.4429	0.433333	0.2	1.23333							1.19079	0.4	0.166667	1.23333
							1.46298	0.433333	0.175	1.25833							1.20241	0.4	0.133333	1.26667
							1.48315	0.4	0.175	1.225							1.20726	0.375	0.133333	1.24167
							1.49296	0.366667	0.175	1.19167							1.21342	0.35	0.133333	1.21667
							1.50762	0.366667	0.15	1.21667							1.2205	0.325	0.133333	1.19167
							1.53825	0.366667	0.125	1.24167							1.23679	0.3	0.133333	1.16667
							1.56811	0.333333	0.125	1.20833							1.25575	0.275	0.133333	1.14167
							1.60787	0.3	0.125	1.175							1.27572	0.275	0.1	1.175
							1.64419	0.3	0.1	1.2							1.3115	0.275	0.0666667	1.20833
							1.65456	0.266667	0.1	1.16667							1.34342	0.25	0.0666667	1.18333
							1.66187	0.233333	0.1	1.13333							1.38305	0.25	0.0333333	1.21667
							1.68481	0.2	0.1	1.1							1.44728	0.225	0.0333333	1.19167
							1.74116	0.166667	0.1	1.06667							1.52768	0.2	0.0333333	1.16667
							1.83096	0.166667	0.075	1.09167							1.59732	0.175	0.0333333	1.14167
							1.91765	0.133333	0.075	1.05833							1.64887	0.15	0.0333333	1.11667
							1.96302	0.133333	0.05	1.08333							1.69501	0.125	0.0333333	1.09167
							1.98451	0.133333	0.025	1.10833							1.738	0.1	0.0333333	1.06667
							2.00265	0.133333	0	1.13333							1.80184	0.075	0.0333333	1.04167
							2.0293	0.1	0	1.1							1.88182	0.05	0.0333333	1.01667
							2.10397	0.0666667	0	1.06667							1.92572	0.025	0.0333333	0.991667
							2.41784	0.0333333	0	1.03333							2.0512	0.025	0	1.025
							3.67398	0	0	1							3.17543	0	0	1
						L-Octanoylcarnitine	-0.862024	1	1	1	1.56667					LysoPC (16:0)	-0.373376	1	1	1	1.625
							0.147595	1	0.975	1.025							0.642969	1	0.966667	1.03333
							0.179921	1	0.95	1.05							0.661432	1	0.933333	1.06667
							0.216692	1	0.925	1.075							0.669829	1	0.9	1.1
							0.244391	1	0.9	1.1							0.677986	1	0.866667	1.13333
							0.26512	1	0.875	1.125							0.681484	1	0.833333	1.16667
							0.286407	1	0.85	1.15							0.704914	1	0.8	1.2
							0.301085	1	0.825	1.175							0.726742	0.975	0.8	1.175
							0.309218	1	0.8	1.2							0.729217	0.975	0.766667	1.20833
							0.318974	1	0.775	1.225							0.734514	0.975	0.733333	1.24167
							0.326226	1	0.75	1.25							0.747366	0.95	0.733333	1.21667
							0.345618	1	0.725	1.275							0.761244	0.95	0.7	1.25
							0.361273	1	0.7	1.3							0.772259	0.95	0.666667	1.28333
							0.370267	1	0.675	1.325							0.782141	0.95	0.633333	1.31667
							0.395344	1	0.65	1.35							0.790004	0.95	0.6	1.35
							0.43251	1	0.625	1.375							0.805653	0.925	0.6	1.325
							0.468068	1	0.6	1.4							0.819502	0.925	0.566667	1.35833
							0.524845	1	0.575	1.425							0.825907	0.925	0.533333	1.39167
							0.57522	1	0.55	1.45							0.830368	0.925	0.5	1.425
							0.600987	1	0.525	1.475							0.834904	0.925	0.466667	1.45833
							0.629239	0.966667	0.525	1.44167							0.840575	0.9	0.466667	1.43333
							0.641744	0.966667	0.5	1.46667							0.847127	0.9	0.433333	1.46667
							0.645422	0.966667	0.475	1.49167							0.851621	0.9	0.4	1.5
							0.661089	0.966667	0.45	1.51667							0.854371	0.9	0.366667	1.53333
							0.675633	0.966667	0.425	1.54167							0.860429	0.9	0.333333	1.56667
							0.686742	0.966667	0.4	1.56667	Cut-off value						0.867069	0.875	0.333333	1.54167
							0.710392	0.933333	0.4	1.53333							0.871567	0.875	0.3	1.575
							0.736497	0.9	0.4	1.5							0.875961	0.875	0.266667	1.60833
							0.767594	0.866667	0.4	1.46667							0.87969	0.85	0.266667	1.58333
							0.799933	0.866667	0.375	1.49167							0.881365	0.85	0.233333	1.61667
							0.861275	0.833333	0.375	1.45833							0.883295	0.825	0.233333	1.59167
							0.909863	0.833333	0.35	1.48333							0.900068	0.825	0.2	1.625	cut-off value
							0.926402	0.8	0.35	1.45							0.918813	0.8	0.2	1.6
							0.94335	0.8	0.325	1.475							0.922169	0.775	0.2	1.575
							0.953881	0.8	0.3	1.5							0.929772	0.75	0.2	1.55
							0.981894	0.766667	0.3	1.46667							0.942895	0.75	0.166667	1.58333
							1.00714	0.766667	0.275	1.49167							0.949077	0.725	0.166667	1.55833
							1.02358	0.733333	0.275	1.45833							0.956773	0.7	0.166667	1.53333
							1.04692	0.733333	0.25	1.48333							0.968783	0.675	0.166667	1.50833
							1.06348	0.7	0.25	1.45							0.974041	0.65	0.166667	1.48333
							1.09251	0.7	0.225	1.475							0.974497	0.625	0.166667	1.45833
							1.12232	0.7	0.2	1.5							0.979368	0.6	0.166667	1.43333
							1.14285	0.666667	0.2	1.46667							0.98909	0.575	0.166667	1.40833
							1.1691	0.666667	0.175	1.49167							0.999046	0.55	0.166667	1.38333
							1.18864	0.666667	0.15	1.51667							1.00564	0.525	0.166667	1.35833
							1.211	0.633333	0.15	1.48333							1.00915	0.5	0.166667	1.33333
							1.25978	0.633333	0.125	1.50833							1.01561	0.5	0.133333	1.36667
							1.32345	0.633333	0.1	1.53333							1.02213	0.5	0.1	1.4
							1.36332	0.633333	0.075	1.55833							1.02509	0.5	0.0666667	1.43333
							1.39967	0.6	0.075	1.525							1.03091	0.475	0.0666667	1.40833
							1.43293	0.566667	0.075	1.49167							1.03639	0.45	0.0666667	1.38333
							1.4489	0.533333	0.075	1.45833							1.04148	0.425	0.0666667	1.35833
							1.4926	0.5	0.075	1.425							1.05083	0.4	0.0666667	1.33333
							1.56364	0.5	0.05	1.45							1.05613	0.375	0.0666667	1.30833
							1.60121	0.466667	0.05	1.41667							1.07933	0.35	0.0666667	1.28333
							1.64024	0.433333	0.05	1.38333							1.10497	0.325	0.0666667	1.25833
							1.71773	0.4	0.05	1.35							1.11078	0.3	0.0666667	1.23333
							1.7656	0.366667	0.05	1.31667							1.12259	0.275	0.0666667	1.20833
							1.77054	0.333333	0.05	1.28333							1.13531	0.25	0.0666667	1.18333
							1.83199	0.3	0.05	1.25							1.14392	0.225	0.0666667	1.15833
							1.90525	0.3	0.025	1.275							1.15157	0.225	0.0333333	1.19167
							1.96689	0.266667	0.025	1.24167							1.16108	0.2	0.0333333	1.16667
							2.15035	0.266667	0	1.26667							1.17458	0.175	0.0333333	1.14167
							2.31566	0.233333	0	1.23333							1.18904	0.15	0.0333333	1.11667
							2.40484	0.2	0	1.2							1.2022	0.125	0.0333333	1.09167
							2.49975	0.166667	0	1.16667							1.23298	0.1	0.0333333	1.06667
							2.89691	0.133333	0	1.13333							1.26202	0.075	0.0333333	1.04167
							3.34088	0.1	0	1.1							1.40165	0.05	0.0333333	1.01667
							3.76077	0.0666667	0	1.06667							1.66976	0.05	0	1.05
							4.7359	0.0333333	0	1.03333							1.90805	0.025	0	1.025
							6.3753	0	0	1							3.01412	0	0	1
						Dodecanoylcarnitine	-0.848388	1	1	1	1.69167					LysoPC (18:2)	-0.654865	1	1	1	1.65
							0.155547	1	0.975	1.025							0.375302	1	0.966667	1.03333
							0.169317	1	0.95	1.05							0.440721	1	0.933333	1.06667
							0.187504	1	0.925	1.075							0.476637	1	0.9	1.1
							0.208335	1	0.9	1.1							0.485467	0.975	0.9	1.075
							0.233829	1	0.875	1.125							0.52874	0.975	0.866667	1.10833
							0.254587	1	0.85	1.15							0.564422	0.975	0.833333	1.14167
							0.267621	1	0.825	1.175							0.574102	0.975	0.8	1.175
							0.275865	1	0.8	1.2							0.587225	0.975	0.766667	1.20833
							0.287802	1	0.775	1.225							0.591754	0.95	0.766667	1.18333
							0.29813	1	0.75	1.25							0.599746	0.925	0.766667	1.15833
							0.307049	1	0.725	1.275							0.61475	0.925	0.733333	1.19167
							0.320403	1	0.7	1.3							0.622693	0.925	0.7	1.225
							0.338053	1	0.675	1.325							0.627062	0.925	0.666667	1.25833
							0.354113	1	0.65	1.35							0.631408	0.925	0.633333	1.29167
							0.396138	1	0.625	1.375							0.634724	0.925	0.6	1.325
							0.442475	1	0.6	1.4							0.641563	0.925	0.566667	1.35833
							0.471313	1	0.575	1.425							0.646053	0.925	0.533333	1.39167
							0.523222	1	0.55	1.45							0.657656	0.9	0.533333	1.36667
							0.562417	1	0.525	1.475							0.685337	0.875	0.533333	1.34167
							0.578824	0.966667	0.525	1.44167							0.705784	0.875	0.5	1.375
							0.599957	0.966667	0.5	1.46667							0.709594	0.875	0.466667	1.40833
							0.685469	0.966667	0.475	1.49167							0.710529	0.875	0.433333	1.44167
							0.759737	0.966667	0.45	1.51667							0.725556	0.85	0.433333	1.41667
							0.761372	0.966667	0.425	1.54167							0.739732	0.85	0.4	1.45
							0.774777	0.966667	0.4	1.56667							0.740381	0.85	0.366667	1.48333
							0.818568	0.966667	0.375	1.59167							0.742886	0.825	0.366667	1.45833
							0.862611	0.966667	0.35	1.61667							0.753117	0.825	0.333333	1.49167
							0.877637	0.966667	0.325	1.64167							0.762327	0.825	0.3	1.525
							0.88309	0.966667	0.3	1.66667							0.770591	0.825	0.266667	1.55833
							0.89676	0.966667	0.275	1.69167	cut-off value						0.79589	0.825	0.233333	1.59167
							0.927648	0.933333	0.275	1.65833							0.827036	0.8	0.233333	1.56667
							0.96538	0.9	0.275	1.625							0.843672	0.8	0.2	1.6
							0.99322	0.9	0.25	1.65							0.850119	0.775	0.2	1.575
							1.01899	0.9	0.225	1.675							0.859699	0.75	0.2	1.55
							1.03513	0.866667	0.225	1.64167							0.873189	0.75	0.166667	1.58333
							1.03687	0.833333	0.225	1.60833							0.881564	0.75	0.133333	1.61667
							1.07253	0.8	0.225	1.575							0.883084	0.75	0.1	1.65	cut-off value
							1.10889	0.766667	0.225	1.54167							0.883857	0.725	0.1	1.625
							1.126	0.733333	0.225	1.50833							0.887186	0.7	0.1	1.6
							1.14792	0.7	0.225	1.475							0.890225	0.675	0.1	1.575
							1.16126	0.7	0.2	1.5							0.892641	0.65	0.1	1.55
							1.17622	0.7	0.175	1.525							0.904068	0.625	0.1	1.525
							1.19153	0.7	0.15	1.55							0.919161	0.6	0.1	1.5
							1.20436	0.7	0.125	1.575							0.928041	0.6	0.0666667	1.53333
							1.22963	0.7	0.1	1.6							0.937667	0.575	0.0666667	1.50833
							1.27307	0.666667	0.1	1.56667							0.950749	0.55	0.0666667	1.48333
							1.34328	0.633333	0.1	1.53333							0.970044	0.525	0.0666667	1.45833
							1.41317	0.6	0.1	1.5							0.992091	0.525	0.0333333	1.49167
							1.46972	0.566667	0.1	1.46667							1.00372	0.5	0.0333333	1.46667
							1.5195	0.533333	0.1	1.43333							1.00914	0.475	0.0333333	1.44167
							1.54082	0.533333	0.075	1.45833							1.01381	0.45	0.0333333	1.41667
							1.57076	0.5	0.075	1.425							1.02187	0.425	0.0333333	1.39167
							1.59846	0.466667	0.075	1.39167							1.02891	0.4	0.0333333	1.36667
							1.62679	0.466667	0.05	1.41667							1.03654	0.375	0.0333333	1.34167
							1.66663	0.433333	0.05	1.38333							1.0463	0.35	0.0333333	1.31667
							1.79154	0.4	0.05	1.35							1.05575	0.325	0.0333333	1.29167
							1.91434	0.366667	0.05	1.31667							1.06493	0.3	0.0333333	1.26667
							1.94746	0.333333	0.05	1.28333							1.08147	0.275	0.0333333	1.24167
							1.98531	0.333333	0.025	1.30833							1.11124	0.25	0.0333333	1.21667
							2.01389	0.3	0.025	1.275							1.16665	0.25	0	1.25
							2.02702	0.266667	0.025	1.24167							1.21539	0.225	0	1.225
							2.09205	0.233333	0.025	1.20833							1.25011	0.2	0	1.2
							2.19529	0.2	0.025	1.175							1.28071	0.175	0	1.175
							2.2587	0.166667	0.025	1.14167							1.29392	0.15	0	1.15
							2.3569	0.166667	0	1.16667							1.31286	0.125	0	1.125
							2.72835	0.133333	0	1.13333							1.32367	0.1	0	1.1
							3.27317	0.1	0	1.1							1.35587	0.075	0	1.075
							3.76657	0.0666667	0	1.06667							1.39054	0.05	0	1.05
							4.01992	0.0333333	0	1.03333							1.45341	0.025	0	1.025
							5.02781	0	0	1							2.51351	0	0	1
						Cis-5-tetradecenoylcarnitine	-0.867899	1	1	1	1.625					LysoPC (18:1)	-0.46383	1	1	1	1.46667
							0.148328	1	0.975	1.025							0.582012	1	0.966667	1.03333
							0.166785	1	0.95	1.05							0.644107	1	0.933333	1.06667
							0.173461	1	0.925	1.075							0.674631	1	0.9	1.1
							0.179859	1	0.9	1.1							0.697104	1	0.866667	1.13333
							0.185965	1	0.875	1.125							0.709851	1	0.833333	1.16667
							0.193481	1	0.85	1.15							0.719964	0.975	0.833333	1.14167
							0.201329	1	0.825	1.175							0.740018	0.975	0.8	1.175
							0.207541	1	0.8	1.2							0.758311	0.95	0.8	1.15
							0.222015	1	0.775	1.225							0.768168	0.925	0.8	1.125
							0.23555	1	0.75	1.25							0.77488	0.925	0.766667	1.15833
							0.238435	1	0.725	1.275							0.775747	0.925	0.733333	1.19167
							0.249877	1	0.7	1.3							0.777324	0.925	0.7	1.225
							0.287039	1	0.675	1.325							0.778977	0.925	0.666667	1.25833
							0.324298	1	0.65	1.35							0.785247	0.925	0.633333	1.29167
							0.345671	1	0.625	1.375							0.803412	0.925	0.6	1.325
							0.370091	1	0.6	1.4							0.817531	0.925	0.566667	1.35833
							0.384634	1	0.575	1.425							0.830543	0.925	0.533333	1.39167
							0.407097	1	0.55	1.45							0.84194	0.925	0.5	1.425
							0.457968	1	0.525	1.475							0.851841	0.9	0.5	1.4
							0.500943	1	0.5	1.5							0.871592	0.875	0.5	1.375
							0.514258	1	0.475	1.525							0.884453	0.85	0.5	1.35
							0.51968	1	0.45	1.55							0.88789	0.85	0.466667	1.38333
							0.537575	1	0.425	1.575							0.897062	0.85	0.433333	1.41667
							0.578348	1	0.4	1.6							0.908059	0.85	0.4	1.45
							0.615962	1	0.375	1.625	cut-off value						0.911612	0.825	0.4	1.425
							0.639385	0.966667	0.375	1.59167							0.91926	0.8	0.4	1.4
							0.692837	0.966667	0.35	1.61667							0.933012	0.8	0.366667	1.43333
							0.749826	0.933333	0.35	1.58333							0.940484	0.8	0.333333	1.46667	cut-off value
							0.79348	0.9	0.35	1.55							0.943144	0.775	0.333333	1.44167
							0.836974	0.9	0.325	1.575							0.949304	0.75	0.333333	1.41667
							0.863862	0.9	0.3	1.6							0.956116	0.725	0.333333	1.39167
							0.881398	0.9	0.275	1.625							0.961501	0.7	0.333333	1.36667
							0.904463	0.866667	0.275	1.59167							0.964578	0.7	0.3	1.4
							0.936172	0.866667	0.25	1.61667							0.965584	0.7	0.266667	1.43333
							0.961882	0.833333	0.25	1.58333							0.966433	0.675	0.266667	1.40833
							0.975631	0.8	0.25	1.55							0.972103	0.65	0.266667	1.38333
							0.97969	0.766667	0.25	1.51667							0.986935	0.65	0.233333	1.41667
							0.994022	0.733333	0.25	1.48333							0.998105	0.65	0.2	1.45
							1.01766	0.733333	0.225	1.50833							0.999988	0.625	0.2	1.425
							1.06467	0.7	0.225	1.475							1.00087	0.6	0.2	1.4
							1.12472	0.666667	0.225	1.44167							1.00681	0.575	0.2	1.375
							1.15358	0.633333	0.225	1.40833							1.01803	0.55	0.2	1.35
							1.16945	0.633333	0.2	1.43333							1.02618	0.525	0.2	1.325
							1.20252	0.633333	0.175	1.45833							1.02998	0.5	0.2	1.3
							1.23023	0.6	0.175	1.425							1.03222	0.5	0.166667	1.33333
							1.25669	0.566667	0.175	1.39167							1.03302	0.5	0.133333	1.36667
							1.35008	0.533333	0.175	1.35833							1.03353	0.475	0.133333	1.34167
							1.42579	0.5	0.175	1.325							1.03629	0.475	0.1	1.375
							1.43575	0.466667	0.175	1.29167							1.0408	0.45	0.1	1.35
							1.44547	0.466667	0.15	1.31667							1.04384	0.425	0.1	1.325
							1.48099	0.466667	0.125	1.34167							1.05	0.4	0.1	1.3
							1.53487	0.433333	0.125	1.30833							1.05623	0.375	0.1	1.275
							1.58339	0.4	0.125	1.275							1.06885	0.375	0.0666667	1.30833
							1.615	0.366667	0.125	1.24167							1.08146	0.35	0.0666667	1.28333
							1.65893	0.366667	0.1	1.26667							1.08245	0.325	0.0666667	1.25833
							1.71325	0.333333	0.1	1.23333							1.08713	0.3	0.0666667	1.23333
							1.82528	0.333333	0.075	1.25833							1.09512	0.275	0.0666667	1.20833
							1.92634	0.3	0.075	1.225							1.10458	0.25	0.0666667	1.18333
							1.94941	0.266667	0.075	1.19167							1.12242	0.225	0.0666667	1.15833
							2.00882	0.266667	0.05	1.21667							1.13555	0.2	0.0666667	1.13333
							2.07791	0.233333	0.05	1.18333							1.14514	0.175	0.0666667	1.10833
							2.16981	0.2	0.05	1.15							1.16252	0.15	0.0666667	1.08333
							2.41698	0.166667	0.05	1.11667							1.18565	0.125	0.0666667	1.05833
							2.6871	0.133333	0.05	1.08333							1.2034	0.1	0.0666667	1.03333
							2.7785	0.133333	0.025	1.10833							1.21323	0.1	0.0333333	1.06667
							2.87924	0.1	0.025	1.075							1.22978	0.075	0.0333333	1.04167
							3.08683	0.1	0	1.1							1.32323	0.05	0.0333333	1.01667
							3.80326	0.0666667	0	1.06667							1.42874	0.05	0	1.05
							4.80229	0.0333333	0	1.03333							1.53318	0.025	0	1.025
							6.19567	0	0	1							2.61519	0	0	1
																LysoPC (18:0)	-0.545532	1	1	1	1.375
																	0.482372	1	0.966667	1.03333
																	0.514184	1	0.933333	1.06667
																	0.520107	1	0.9	1.1
																	0.530894	1	0.866667	1.13333
																	0.546592	1	0.833333	1.16667
																	0.571257	1	0.8	1.2
																	0.608222	0.975	0.8	1.175
																	0.63444	0.95	0.8	1.15
																	0.645363	0.925	0.8	1.125
																	0.657743	0.925	0.766667	1.15833
																	0.693135	0.9	0.766667	1.13333
																	0.7267	0.875	0.766667	1.10833
																	0.735906	0.875	0.733333	1.14167
																	0.740098	0.875	0.7	1.175
																	0.742742	0.85	0.7	1.15
																	0.747567	0.85	0.666667	1.18333
																	0.75207	0.85	0.633333	1.21667
																	0.758942	0.825	0.633333	1.19167
																	0.768235	0.825	0.6	1.225
																	0.778139	0.8	0.6	1.2
																	0.796393	0.775	0.6	1.175
																	0.80839	0.775	0.566667	1.20833
																	0.814277	0.775	0.533333	1.24167
																	0.8214	0.775	0.5	1.275
																	0.823455	0.775	0.466667	1.30833
																	0.831692	0.75	0.466667	1.28333
																	0.841046	0.725	0.466667	1.25833
																	0.843909	0.725	0.433333	1.29167
																	0.853509	0.725	0.4	1.325
																	0.862195	0.7	0.4	1.3
																	0.863928	0.7	0.366667	1.33333
																	0.873011	0.675	0.366667	1.30833
																	0.882781	0.675	0.333333	1.34167
																	0.889847	0.675	0.3	1.375	cut-off value
																	0.899119	0.65	0.3	1.35
																	0.90421	0.625	0.3	1.325
																	0.917013	0.6	0.3	1.3
																	0.933303	0.575	0.3	1.275
																	0.937934	0.575	0.266667	1.30833
																	0.941221	0.55	0.266667	1.28333
																	0.948586	0.525	0.266667	1.25833
																	0.971819	0.5	0.266667	1.23333
																	0.992624	0.5	0.233333	1.26667
																	1.0014	0.5	0.2	1.3
																	1.01193	0.5	0.166667	1.33333
																	1.01679	0.475	0.166667	1.30833
																	1.01972	0.45	0.166667	1.28333
																	1.03322	0.425	0.166667	1.25833
																	1.04544	0.425	0.133333	1.29167
																	1.06216	0.425	0.1	1.325
																	1.08035	0.4	0.1	1.3
																	1.08546	0.375	0.1	1.275
																	1.09514	0.35	0.1	1.25
																	1.12001	0.35	0.0666667	1.28333
																	1.14679	0.325	0.0666667	1.25833
																	1.16553	0.3	0.0666667	1.23333
																	1.19876	0.275	0.0666667	1.20833
																	1.24091	0.25	0.0666667	1.18333
																	1.26389	0.225	0.0666667	1.15833
																	1.26957	0.225	0.0333333	1.19167
																	1.27627	0.2	0.0333333	1.16667
																	1.2974	0.175	0.0333333	1.14167
																	1.35583	0.15	0.0333333	1.11667
																	1.41385	0.125	0.0333333	1.09167
																	1.43367	0.1	0.0333333	1.06667
																	1.4516	0.1	0	1.1
																	1.61365	0.075	0	1.075
																	2.07327	0.05	0	1.05
																	3.12842	0.025	0	1.025
																	4.87177	0	0	1
																LysoPC (20:1)	-0.873175	1	1	1	1.31667
																	0.33686	1	0.966667	1.03333
																	0.564543	1	0.933333	1.06667
																	0.621607	1	0.9	1.1
																	0.669748	1	0.866667	1.13333
																	0.68273	1	0.833333	1.16667
																	0.691346	0.975	0.833333	1.14167
																	0.697228	0.95	0.833333	1.11667
																	0.699725	0.925	0.833333	1.09167
																	0.71549	0.925	0.8	1.125
																	0.732525	0.925	0.766667	1.15833
																	0.74032	0.925	0.733333	1.19167
																	0.746715	0.925	0.7	1.225
																	0.748125	0.925	0.666667	1.25833
																	0.749016	0.9	0.666667	1.23333
																	0.753183	0.9	0.633333	1.26667
																	0.763659	0.875	0.633333	1.24167
																	0.775162	0.875	0.6	1.275
																	0.782971	0.85	0.6	1.25
																	0.787858	0.85	0.566667	1.28333
																	0.791308	0.825	0.566667	1.25833
																	0.794469	0.8	0.566667	1.23333
																	0.809521	0.8	0.533333	1.26667
																	0.827895	0.8	0.5	1.3
																	0.833652	0.775	0.5	1.275
																	0.841461	0.75	0.5	1.25
																	0.867644	0.75	0.466667	1.28333
																	0.888436	0.75	0.433333	1.31667	cut-off value
																	0.894977	0.725	0.433333	1.29167
																	0.902196	0.7	0.433333	1.26667
																	0.90571	0.675	0.433333	1.24167
																	0.909469	0.65	0.433333	1.21667
																	0.917062	0.625	0.433333	1.19167
																	0.923126	0.6	0.433333	1.16667
																	0.926346	0.575	0.433333	1.14167
																	0.934775	0.55	0.433333	1.11667
																	0.941076	0.55	0.4	1.15
																	0.94143	0.55	0.366667	1.18333
																	0.944251	0.525	0.366667	1.15833
																	0.948626	0.5	0.366667	1.13333
																	0.963521	0.475	0.366667	1.10833
																	0.980501	0.475	0.333333	1.14167
																	0.986351	0.45	0.333333	1.11667
																	0.990813	0.425	0.333333	1.09167
																	0.994478	0.425	0.3	1.125
																	0.998174	0.4	0.3	1.1
																	1.00288	0.375	0.3	1.075
																	1.01061	0.375	0.266667	1.10833
																	1.0167	0.35	0.266667	1.08333
																	1.01773	0.35	0.233333	1.11667
																	1.02001	0.35	0.2	1.15
																	1.03167	0.35	0.166667	1.18333
																	1.05053	0.325	0.166667	1.15833
																	1.07395	0.325	0.133333	1.19167
																	1.10347	0.3	0.133333	1.16667
																	1.17421	0.3	0.1	1.2
																	1.23016	0.275	0.1	1.175
																	1.23986	0.25	0.1	1.15
																	1.25072	0.225	0.1	1.125
																	1.29154	0.2	0.1	1.1
																	1.3316	0.175	0.1	1.075
																	1.34147	0.15	0.1	1.05
																	1.35772	0.125	0.1	1.025
																	1.36981	0.1	0.1	1
																	1.48346	0.075	0.1	0.975
																	1.63225	0.075	0.0666667	1.00833
																	1.76835	0.075	0.0333333	1.04167
																	1.91498	0.05	0.0333333	1.01667
																	2.16436	0.025	0.0333333	0.991667
																	2.51109	0.025	0	1.025
																	3.65922	0	0	1
																LysoPC (22:6)	-0.593784	1	1	1	1.54167
																	0.43795	1	0.966667	1.03333
																	0.479532	0.975	0.966667	1.00833
																	0.492604	0.975	0.933333	1.04167
																	0.503412	0.975	0.9	1.075
																	0.522361	0.975	0.866667	1.10833
																	0.538721	0.975	0.833333	1.14167
																	0.561949	0.975	0.8	1.175
																	0.594375	0.975	0.766667	1.20833
																	0.629541	0.975	0.733333	1.24167
																	0.654451	0.975	0.7	1.275
																	0.659853	0.975	0.666667	1.30833
																	0.662933	0.95	0.666667	1.28333
																	0.673008	0.95	0.633333	1.31667
																	0.682139	0.925	0.633333	1.29167
																	0.691271	0.925	0.6	1.325
																	0.701247	0.9	0.6	1.3
																	0.708731	0.875	0.6	1.275
																	0.717112	0.85	0.6	1.25
																	0.727071	0.825	0.6	1.225
																	0.746458	0.8	0.6	1.2
																	0.764139	0.8	0.566667	1.23333
																	0.779994	0.8	0.533333	1.26667
																	0.794951	0.8	0.5	1.3
																	0.81254	0.775	0.5	1.275
																	0.844417	0.775	0.466667	1.30833
																	0.866339	0.775	0.433333	1.34167
																	0.872575	0.775	0.4	1.375
																	0.888501	0.775	0.366667	1.40833
																	0.914188	0.75	0.366667	1.38333
																	0.937502	0.75	0.333333	1.41667
																	0.955573	0.725	0.333333	1.39167
																	0.975982	0.725	0.3	1.425
																	0.993446	0.725	0.266667	1.45833
																	0.99858	0.725	0.233333	1.49167
																	1.00428	0.7	0.233333	1.46667
																	1.01127	0.7	0.2	1.5
																	1.01655	0.675	0.2	1.475
																	1.02161	0.65	0.2	1.45
																	1.0282	0.625	0.2	1.425
																	1.04818	0.6	0.2	1.4
																	1.0739	0.6	0.166667	1.43333
																	1.09172	0.6	0.133333	1.46667
																	1.09843	0.6	0.1	1.5
																	1.09938	0.575	0.1	1.475
																	1.10789	0.575	0.0666667	1.50833
																	1.12005	0.575	0.0333333	1.54167	cut-off value
																	1.13418	0.55	0.0333333	1.51667
																	1.14704	0.525	0.0333333	1.49167
																	1.16772	0.5	0.0333333	1.46667
																	1.18572	0.5	0	1.5
																	1.18749	0.475	0	1.475
																	1.20003	0.45	0	1.45
																	1.26017	0.425	0	1.425
																	1.31246	0.4	0	1.4
																	1.32571	0.375	0	1.375
																	1.34492	0.35	0	1.35
																	1.35662	0.325	0	1.325
																	1.36463	0.3	0	1.3
																	1.38434	0.275	0	1.275
																	1.4412	0.25	0	1.25
																	1.48598	0.225	0	1.225
																	1.49046	0.2	0	1.2
																	1.53357	0.175	0	1.175
																	1.57615	0.15	0	1.15
																	1.58447	0.125	0	1.125
																	1.66255	0.1	0	1.1
																	1.79631	0.075	0	1.075
																	1.88721	0.05	0	1.05
																	1.97303	0.025	0	1.025
																	3.02997	0	0	1

## Sheet: BEH_Negative
			케이스 처리 요약			곡선의 좌표								케이스 처리 요약			곡선의 좌표							곡선 아래 영역
ID	Disease		Disease	유효 N(목록별)		검정 결과 변수	이상인 값부터 양(+)a	Sensitivity	1-Specificity	Sum (sensitivity+specificity)	Max_sum			Disease	유효 N(목록별)		검정 결과 변수	이상인 값부터 양(+)a	Sensitivity	1-Specificity	Sum (sensitivity+specificity)	Max_sum		검정결과변수	영역	표준오차a	근사 유의확률b	근사 95% 신뢰구간
Healthy1	0		양(+)a	40		5-oxoproline (Pyroglutamic acid)	-0.522939	1	1	1	1.875			양(+)a	30		Uric acid	-0.447347	1	1	1	1.35897						하한	상한
Healthy2	0		음(-)	30			0.483197	1	0.966667	1.03333				음(-)	40			0.609829	0.966667	1	0.966667			5-oxoproline (Pyroglutamic acid)	0.9675	0.0233579	2.77871e-11	0.921719	1
Healthy3	0		검정 결과 변수 값이 클수록 실제 양의 반응에 대한 검정결과가 타당함을 나타냅니다.				0.506343	1	0.933333	1.06667				검정 결과 변수 값이 클수록 실제 양의 반응에 대한 검정결과가 타당함을 나타냅니다.				0.682421	0.966667	0.974359	0.992308			L-phenylalanine	0.8275	0.0523925	3.10043e-06	0.724813	0.930187
Healthy4	0		a. 실제 양의 반응은 1입니다.				0.529334	1	0.9	1.1				a. 실제 양의 반응은 1입니다.				0.713925	0.966667	0.948718	1.01795			Uric acid	0.680342	0.0654109	0.0106475	0.552139	0.808545
Healthy5	0		1				0.550217	0.975	0.9	1.075				0				0.735799	0.966667	0.923077	1.04359			Glucose	0.66	0.0696842	0.0226896	0.523421	0.796579
Healthy6	0						0.57127	0.975	0.866667	1.10833								0.759086	0.966667	0.897436	1.06923			L-Tryptophan	0.582906	0.0686153	0.240338	0.448422	0.71739
Healthy7	0						0.58616	0.975	0.833333	1.14167								0.790449	0.966667	0.871795	1.09487			Sphingosine-1-phosphate	0.800833	0.0524296	1.8333e-05	0.698073	0.903594
Healthy8	0						0.597913	0.975	0.8	1.175								0.820262	0.966667	0.846154	1.12051			Glycochenodeoxycholic acid	0.893333	0.0447595	2.12371e-08	0.805606	0.98106
Healthy9	0						0.602552	0.975	0.766667	1.20833								0.856891	0.966667	0.820513	1.14615			LysoPE (18:1)	0.8325	0.0492778	2.18776e-06	0.735917	0.929083
Healthy10	0						0.608283	0.975	0.733333	1.24167								0.8799	0.966667	0.794872	1.17179			Tauroursodeoxycholic acid	0.891667	0.0402507	2.43476e-08	0.812777	0.970557
Healthy11	0						0.616741	0.975	0.7	1.275								0.882663	0.933333	0.794872	1.13846			LysoPE (20:4)	0.685	0.0636529	0.00842228	0.560243	0.809757
Healthy12	0						0.624908	0.975	0.666667	1.30833								0.908977	0.933333	0.769231	1.1641
Healthy13	0						0.646442	0.975	0.633333	1.34167								0.938498	0.933333	0.74359	1.18974
Healthy14	0						0.664739	0.975	0.6	1.375								0.942987	0.9	0.74359	1.15641
Healthy15	0						0.670146	0.975	0.566667	1.40833								0.950184	0.9	0.717949	1.18205
Healthy16	0						0.679172	0.975	0.533333	1.44167								0.959609	0.9	0.692308	1.20769
Healthy17	0						0.684513	0.975	0.5	1.475								0.967844	0.866667	0.692308	1.17436
Healthy18	0						0.688769	0.975	0.466667	1.50833								0.974891	0.866667	0.666667	1.2
Healthy19	0						0.693223	0.975	0.433333	1.54167								0.977375	0.866667	0.641026	1.22564
Healthy20	0						0.699674	0.975	0.4	1.575								0.982511	0.833333	0.641026	1.19231
Healthy21	0						0.706086	0.975	0.366667	1.60833								0.989621	0.833333	0.615385	1.21795
Healthy22	0						0.711337	0.975	0.333333	1.64167								0.994969	0.833333	0.589744	1.24359
Healthy23	0						0.730562	0.975	0.3	1.675								1.00056	0.833333	0.564103	1.26923
Healthy24	0						0.76844	0.975	0.266667	1.70833								1.0037	0.8	0.564103	1.2359
Healthy25	0						0.791261	0.975	0.233333	1.74167								1.00463	0.766667	0.564103	1.20256
Healthy26	0						0.797775	0.975	0.2	1.775								1.00903	0.766667	0.538462	1.22821
Healthy27	0						0.816865	0.975	0.166667	1.80833								1.02053	0.766667	0.512821	1.25385
Healthy28	0						0.835278	0.975	0.133333	1.84167								1.03112	0.766667	0.487179	1.27949
Healthy29	0						0.865296	0.975	0.1	1.875	cut-off value							1.03747	0.733333	0.487179	1.24615
Healthy30	0						0.890499	0.95	0.1	1.85								1.04457	0.733333	0.461538	1.27179
Cancer1	1						0.891364	0.925	0.1	1.825								1.05439	0.733333	0.435897	1.29744
Cancer2	1						0.893468	0.9	0.1	1.8								1.06503	0.7	0.435897	1.2641
Cancer3	1						0.900245	0.9	0.0666667	1.83333								1.07176	0.7	0.410256	1.28974
Cancer4	1						0.907767	0.875	0.0666667	1.80833								1.07601	0.7	0.384615	1.31538
Cancer5	1						0.916973	0.875	0.0333333	1.84167								1.09937	0.7	0.358974	1.34103
Cancer6	1						0.94995	0.85	0.0333333	1.81667								1.1276	0.666667	0.358974	1.30769
Cancer7	1						0.980677	0.85	0	1.85								1.14888	0.666667	0.333333	1.33333
Cancer8	1						0.985863	0.825	0	1.825								1.16847	0.666667	0.307692	1.35897	cut-off value
Cancer9	1						1.00362	0.8	0	1.8								1.17514	0.633333	0.307692	1.32564
Cancer10	1						1.02193	0.775	0	1.775								1.18385	0.633333	0.282051	1.35128
Cancer11	1						1.06134	0.75	0	1.75								1.19523	0.6	0.282051	1.31795
Cancer12	1						1.11493	0.725	0	1.725								1.20225	0.566667	0.282051	1.28462
Cancer13	1						1.14124	0.7	0	1.7								1.20637	0.533333	0.282051	1.25128
Cancer14	1						1.21368	0.675	0	1.675								1.21173	0.533333	0.25641	1.27692
Cancer15	1						1.28656	0.65	0	1.65								1.21665	0.5	0.25641	1.24359
Cancer16	1						1.3166	0.625	0	1.625								1.22248	0.5	0.230769	1.26923
Cancer17	1						1.3357	0.6	0	1.6								1.22759	0.466667	0.230769	1.2359
Cancer18	1						1.36589	0.575	0	1.575								1.23282	0.466667	0.205128	1.26154
Cancer19	1						1.4036	0.55	0	1.55								1.24137	0.466667	0.179487	1.28718
Cancer20	1						1.41392	0.525	0	1.525								1.24589	0.433333	0.179487	1.25385
Cancer21	1						1.42573	0.5	0	1.5								1.26312	0.4	0.179487	1.22051
Cancer22	1						1.45956	0.475	0	1.475								1.29913	0.366667	0.179487	1.18718
Cancer23	1						1.48818	0.45	0	1.45								1.31944	0.366667	0.153846	1.21282
Cancer24	1						1.49818	0.425	0	1.425								1.32257	0.333333	0.153846	1.17949
Cancer25	1						1.51271	0.4	0	1.4								1.32641	0.3	0.153846	1.14615
Cancer26	1						1.52114	0.375	0	1.375								1.329	0.3	0.128205	1.17179
Cancer27	1						1.52357	0.35	0	1.35								1.33942	0.266667	0.128205	1.13846
Cancer28	1						1.55352	0.325	0	1.325								1.37184	0.233333	0.128205	1.10513
Cancer29	1						1.59589	0.3	0	1.3								1.42116	0.2	0.128205	1.07179
Cancer30	1						1.61898	0.275	0	1.275								1.45517	0.166667	0.128205	1.03846
Cancer31	1						1.64275	0.25	0	1.25								1.46619	0.166667	0.102564	1.0641
Cancer32	1						1.69912	0.225	0	1.225								1.49942	0.166667	0.0769231	1.08974
Cancer33	1						1.74272	0.2	0	1.2								1.55028	0.133333	0.0769231	1.05641
Cancer34	1						1.77381	0.175	0	1.175								1.57285	0.1	0.0769231	1.02308
Cancer35	1						1.81895	0.15	0	1.15								1.58067	0.1	0.0512821	1.04872
Cancer36	1						2.13014	0.125	0	1.125								1.69465	0.0666667	0.0512821	1.01538
Cancer37	1						2.42579	0.1	0	1.1								1.80624	0.0333333	0.0512821	0.982051
Cancer38	1						2.4742	0.075	0	1.075								2.37285	0	0.0512821	0.948718
Cancer39	1						2.55985	0.05	0	1.05								3.13613	0	0.025641	0.974359
Cancer40	1						2.64832	0.025	0	1.025								4.33617	0	0	1
							3.69828	0	0	1
						L-Phenylalanine	-0.38281	1	1	1	1.65
							0.644819	0.975	1	0.975
							0.685028	0.975	0.966667	1.00833
							0.721104	0.975	0.933333	1.04167
							0.746318	0.95	0.933333	1.01667
							0.763209	0.95	0.9	1.05
							0.78185	0.95	0.866667	1.08333
							0.792043	0.925	0.866667	1.05833
							0.802115	0.925	0.833333	1.09167
							0.810083	0.925	0.8	1.125
							0.816743	0.925	0.766667	1.15833
							0.821267	0.925	0.733333	1.19167
							0.823794	0.925	0.7	1.225
							0.830049	0.925	0.666667	1.25833
							0.837829	0.9	0.666667	1.23333
							0.854961	0.9	0.633333	1.26667
							0.871651	0.9	0.6	1.3
							0.890625	0.9	0.566667	1.33333
							0.909807	0.9	0.533333	1.36667
							0.919901	0.9	0.5	1.4
							0.93094	0.875	0.5	1.375
							0.936953	0.875	0.466667	1.40833
							0.957322	0.875	0.433333	1.44167
							0.977596	0.875	0.4	1.475
							0.982506	0.875	0.366667	1.50833
							0.984811	0.875	0.333333	1.54167
							0.986943	0.875	0.3	1.575
							1.00002	0.875	0.266667	1.60833
							1.0132	0.85	0.266667	1.58333
							1.01527	0.825	0.266667	1.55833
							1.01832	0.8	0.266667	1.53333
							1.02118	0.775	0.266667	1.50833
							1.02427	0.75	0.266667	1.48333
							1.02757	0.75	0.233333	1.51667
							1.03157	0.75	0.2	1.55
							1.03578	0.75	0.166667	1.58333
							1.06201	0.75	0.133333	1.61667
							1.09604	0.75	0.1	1.65	cut-off value
							1.11373	0.725	0.1	1.625
							1.12312	0.7	0.1	1.6
							1.13562	0.675	0.1	1.575
							1.14946	0.65	0.1	1.55
							1.16471	0.625	0.1	1.525
							1.17999	0.6	0.1	1.5
							1.18309	0.575	0.1	1.475
							1.18629	0.55	0.1	1.45
							1.19982	0.525	0.1	1.425
							1.21356	0.525	0.0666667	1.45833
							1.21598	0.5	0.0666667	1.43333
							1.22152	0.475	0.0666667	1.40833
							1.22871	0.45	0.0666667	1.38333
							1.23781	0.425	0.0666667	1.35833
							1.24847	0.4	0.0666667	1.33333
							1.25905	0.4	0.0333333	1.36667
							1.28447	0.375	0.0333333	1.34167
							1.31376	0.35	0.0333333	1.31667
							1.32697	0.325	0.0333333	1.29167
							1.36124	0.3	0.0333333	1.26667
							1.3999	0.275	0.0333333	1.24167
							1.42723	0.25	0.0333333	1.21667
							1.50555	0.225	0.0333333	1.19167
							1.57063	0.2	0.0333333	1.16667
							1.5951	0.175	0.0333333	1.14167
							1.63486	0.15	0.0333333	1.11667
							1.65794	0.125	0.0333333	1.09167
							1.66293	0.125	0	1.125
							1.69503	0.1	0	1.1
							1.80611	0.075	0	1.075
							1.8931	0.05	0	1.05
							1.91028	0.025	0	1.025
							2.92425	0	0	1
						Glucose	-0.461586	1	1	1	1.38333
							0.54149	0.975	1	0.975
							0.559248	0.975	0.966667	1.00833
							0.578377	0.975	0.933333	1.04167
							0.585272	0.975	0.9	1.075
							0.589229	0.975	0.866667	1.10833
							0.626881	0.975	0.833333	1.14167
							0.674753	0.975	0.8	1.175
							0.68699	0.975	0.766667	1.20833
							0.693722	0.95	0.766667	1.18333
							0.70365	0.95	0.733333	1.21667
							0.714352	0.925	0.733333	1.19167
							0.722645	0.925	0.7	1.225
							0.73057	0.925	0.666667	1.25833
							0.739998	0.925	0.633333	1.29167
							0.75126	0.9	0.633333	1.26667
							0.764125	0.9	0.6	1.3
							0.770718	0.9	0.566667	1.33333
							0.778059	0.875	0.566667	1.30833
							0.783339	0.875	0.533333	1.34167
							0.787397	0.85	0.533333	1.31667
							0.811466	0.85	0.5	1.35
							0.83874	0.85	0.466667	1.38333	cut-off value
							0.849411	0.825	0.466667	1.35833
							0.855925	0.8	0.466667	1.33333
							0.8629	0.8	0.433333	1.36667
							0.873025	0.775	0.433333	1.34167
							0.886246	0.775	0.4	1.375
							0.906505	0.75	0.4	1.35
							0.93182	0.725	0.4	1.325
							0.945084	0.7	0.4	1.3
							0.949535	0.675	0.4	1.275
							0.953913	0.65	0.4	1.25
							0.965089	0.625	0.4	1.225
							0.975722	0.625	0.366667	1.25833
							1.00067	0.6	0.366667	1.23333
							1.02611	0.575	0.366667	1.20833
							1.02996	0.55	0.366667	1.18333
							1.0746	0.525	0.366667	1.15833
							1.12316	0.5	0.366667	1.13333
							1.20054	0.475	0.366667	1.10833
							1.29056	0.45	0.366667	1.08333
							1.3165	0.425	0.366667	1.05833
							1.32654	0.4	0.366667	1.03333
							1.38128	0.4	0.333333	1.06667
							1.47676	0.4	0.3	1.1
							1.57169	0.375	0.3	1.075
							1.62631	0.35	0.3	1.05
							1.63629	0.35	0.266667	1.08333
							1.64825	0.325	0.266667	1.05833
							1.71619	0.325	0.233333	1.09167
							1.82177	0.3	0.233333	1.06667
							1.87623	0.275	0.233333	1.04167
							1.94068	0.25	0.233333	1.01667
							2.00625	0.225	0.233333	0.991667
							2.02236	0.225	0.2	1.025
							2.0303	0.225	0.166667	1.05833
							2.04974	0.225	0.133333	1.09167
							2.10054	0.2	0.133333	1.06667
							2.13781	0.175	0.133333	1.04167
							2.17151	0.175	0.1	1.075
							2.34005	0.175	0.0666667	1.10833
							2.49739	0.15	0.0666667	1.08333
							2.7039	0.125	0.0666667	1.05833
							2.96239	0.1	0.0666667	1.03333
							3.06282	0.1	0.0333333	1.06667
							3.10012	0.075	0.0333333	1.04167
							3.5338	0.075	0	1.075
							4.00424	0.05	0	1.05
							4.33125	0.025	0	1.025
							5.6122	0	0	1
						L-Tryptophan	-0.43129	1	1	1	1.3
							0.582958	0.974359	1	0.974359
							0.640602	0.948718	1	0.948718
							0.701654	0.948718	0.966667	0.982051
							0.740057	0.948718	0.933333	1.01538
							0.786546	0.923077	0.933333	0.989744
							0.827913	0.897436	0.933333	0.964103
							0.843634	0.897436	0.9	0.997436
							0.844854	0.871795	0.9	0.971795
							0.854815	0.846154	0.9	0.946154
							0.869434	0.846154	0.866667	0.979487
							0.876624	0.846154	0.833333	1.01282
							0.878658	0.820513	0.833333	0.987179
							0.879758	0.820513	0.8	1.02051
							0.890689	0.820513	0.766667	1.05385
							0.904132	0.794872	0.766667	1.02821
							0.918298	0.769231	0.766667	1.00256
							0.931956	0.74359	0.766667	0.976923
							0.937708	0.74359	0.733333	1.01026
							0.941151	0.717949	0.733333	0.984615
							0.945156	0.692308	0.733333	0.958974
							0.951714	0.666667	0.733333	0.933333
							0.954492	0.666667	0.7	0.966667
							0.958426	0.666667	0.666667	1
							0.962438	0.666667	0.633333	1.03333
							0.963045	0.641026	0.633333	1.00769
							0.967071	0.615385	0.633333	0.982051
							0.976325	0.615385	0.6	1.01538
							0.986252	0.589744	0.6	0.989744
							0.995895	0.589744	0.566667	1.02308
							1.00171	0.589744	0.533333	1.05641
							1.00378	0.589744	0.5	1.08974
							1.01261	0.589744	0.466667	1.12308
							1.02139	0.589744	0.433333	1.15641
							1.02826	0.564103	0.433333	1.13077
							1.03502	0.538462	0.433333	1.10513
							1.04222	0.538462	0.4	1.13846
							1.05107	0.538462	0.366667	1.17179
							1.06602	0.512821	0.366667	1.14615
							1.08085	0.487179	0.366667	1.12051
							1.08497	0.461538	0.366667	1.09487
							1.10447	0.461538	0.333333	1.12821
							1.12321	0.435897	0.333333	1.10256
							1.12707	0.410256	0.333333	1.07692
							1.13361	0.410256	0.3	1.11026
							1.14601	0.410256	0.266667	1.14359
							1.15814	0.410256	0.233333	1.17692
							1.17056	0.410256	0.2	1.21026
							1.18136	0.384615	0.2	1.18462
							1.18882	0.358974	0.2	1.15897
							1.19546	0.333333	0.2	1.13333
							1.2039	0.333333	0.166667	1.16667
							1.21289	0.333333	0.133333	1.2
							1.21929	0.333333	0.1	1.23333
							1.23663	0.333333	0.0666667	1.26667
							1.26162	0.333333	0.0333333	1.3	cut-off value
							1.28014	0.307692	0.0333333	1.27436
							1.28574	0.282051	0.0333333	1.24872
							1.29221	0.25641	0.0333333	1.22308
							1.30369	0.230769	0.0333333	1.19744
							1.32938	0.205128	0.0333333	1.17179
							1.37219	0.205128	0	1.20513
							1.39545	0.179487	0	1.17949
							1.44835	0.153846	0	1.15385
							1.52268	0.128205	0	1.12821
							1.6055	0.102564	0	1.10256
							1.69622	0.0769231	0	1.07692
							2.04836	0.0512821	0	1.05128
							2.71798	0.025641	0	1.02564
							4.06564	0	0	1
						Sphingosine-1-phosphate	-0.548013	1	1	1	1.50833
							0.473209	1	0.966667	1.03333
							0.513906	1	0.933333	1.06667
							0.555431	1	0.9	1.1
							0.582615	0.975	0.9	1.075
							0.590288	0.975	0.866667	1.10833
							0.596047	0.975	0.833333	1.14167
							0.605875	0.975	0.8	1.175
							0.62446	0.975	0.766667	1.20833
							0.642655	0.975	0.733333	1.24167
							0.657027	0.975	0.7	1.275
							0.675884	0.95	0.7	1.25
							0.688832	0.95	0.666667	1.28333
							0.693336	0.95	0.633333	1.31667
							0.699255	0.95	0.6	1.35
							0.712156	0.95	0.566667	1.38333
							0.747326	0.925	0.566667	1.35833
							0.773942	0.925	0.533333	1.39167
							0.774773	0.9	0.533333	1.36667
							0.779381	0.9	0.5	1.4
							0.784155	0.9	0.466667	1.43333
							0.796971	0.875	0.466667	1.40833
							0.817871	0.875	0.433333	1.44167
							0.830957	0.875	0.4	1.475
							0.848799	0.875	0.366667	1.50833	cut-off value
							0.866987	0.85	0.366667	1.48333
							0.874172	0.825	0.366667	1.45833
							0.889539	0.8	0.366667	1.43333
							0.904239	0.775	0.366667	1.40833
							0.905879	0.75	0.366667	1.38333
							0.906231	0.725	0.366667	1.35833
							0.908415	0.7	0.366667	1.33333
							0.91762	0.7	0.333333	1.36667
							0.926372	0.7	0.3	1.4
							0.928087	0.675	0.3	1.375
							0.928347	0.675	0.266667	1.40833
							0.933414	0.675	0.233333	1.44167
							0.946413	0.65	0.233333	1.41667
							0.957061	0.65	0.2	1.45
							0.979367	0.625	0.2	1.425
							1.00404	0.6	0.2	1.4
							1.01832	0.575	0.2	1.375
							1.02812	0.575	0.166667	1.40833
							1.04171	0.55	0.166667	1.38333
							1.06021	0.55	0.133333	1.41667
							1.09009	0.525	0.133333	1.39167
							1.12705	0.5	0.133333	1.36667
							1.15195	0.475	0.133333	1.34167
							1.1649	0.45	0.133333	1.31667
							1.16912	0.45	0.1	1.35
							1.20271	0.425	0.1	1.325
							1.23443	0.425	0.0666667	1.35833
							1.258	0.4	0.0666667	1.33333
							1.287	0.375	0.0666667	1.30833
							1.30159	0.35	0.0666667	1.28333
							1.31175	0.325	0.0666667	1.25833
							1.32373	0.325	0.0333333	1.29167
							1.34843	0.3	0.0333333	1.26667
							1.36987	0.3	0	1.3
							1.39068	0.275	0	1.275
							1.42921	0.25	0	1.25
							1.4611	0.225	0	1.225
							1.51841	0.2	0	1.2
							1.6093	0.175	0	1.175
							1.73474	0.15	0	1.15
							1.86162	0.125	0	1.125
							2.06395	0.1	0	1.1
							2.54615	0.075	0	1.075
							3.33231	0.05	0	1.05
							4.33256	0.025	0	1.025
							5.86986	0	0	1
						Glycochenodeoxycholic acid	-0.946353	1	1	1	1.79167
							0.0603252	1	0.966667	1.03333
							0.0693533	1	0.933333	1.06667
							0.0731639	0.975	0.933333	1.04167
							0.0887667	0.975	0.9	1.075
							0.109234	0.975	0.866667	1.10833
							0.122654	0.975	0.833333	1.14167
							0.131553	0.975	0.8	1.175
							0.133839	0.975	0.766667	1.20833
							0.135583	0.975	0.733333	1.24167
							0.138305	0.975	0.7	1.275
							0.149521	0.975	0.666667	1.30833
							0.161411	0.975	0.633333	1.34167
							0.163843	0.975	0.6	1.375
							0.166255	0.975	0.566667	1.40833
							0.170487	0.975	0.533333	1.44167
							0.172997	0.975	0.5	1.475
							0.178593	0.975	0.466667	1.50833
							0.185605	0.975	0.433333	1.54167
							0.198131	0.975	0.4	1.575
							0.212335	0.975	0.366667	1.60833
							0.237489	0.975	0.333333	1.64167
							0.262837	0.95	0.333333	1.61667
							0.266756	0.95	0.3	1.65
							0.271327	0.95	0.266667	1.68333
							0.285302	0.95	0.233333	1.71667
							0.318448	0.95	0.2	1.75
							0.343378	0.925	0.2	1.725
							0.348731	0.925	0.166667	1.75833
							0.398117	0.925	0.133333	1.79167	cut-off value
							0.48013	0.9	0.133333	1.76667
							0.56313	0.875	0.133333	1.74167
							0.619187	0.85	0.133333	1.71667
							0.651504	0.825	0.133333	1.69167
							0.678183	0.8	0.133333	1.66667
							0.686606	0.775	0.133333	1.64167
							0.693476	0.75	0.133333	1.61667
							0.70527	0.725	0.133333	1.59167
							0.735066	0.725	0.1	1.625
							0.766872	0.7	0.1	1.6
							0.793959	0.675	0.1	1.575
							0.810419	0.65	0.1	1.55
							0.812284	0.625	0.1	1.525
							0.818689	0.6	0.1	1.5
							0.844915	0.575	0.1	1.475
							0.896361	0.55	0.1	1.45
							0.935037	0.525	0.1	1.425
							0.944467	0.5	0.1	1.4
							0.948306	0.475	0.1	1.375
							0.952286	0.45	0.1	1.35
							0.987035	0.425	0.1	1.325
							1.0678	0.4	0.1	1.3
							1.12559	0.375	0.1	1.275
							1.14892	0.375	0.0666667	1.30833
							1.20486	0.35	0.0666667	1.28333
							1.26338	0.325	0.0666667	1.25833
							1.40531	0.325	0.0333333	1.29167
							1.57155	0.3	0.0333333	1.26667
							1.61696	0.275	0.0333333	1.24167
							1.66873	0.25	0.0333333	1.21667
							1.74317	0.225	0.0333333	1.19167
							1.89819	0.2	0.0333333	1.16667
							2.13899	0.175	0.0333333	1.14167
							2.32585	0.175	0	1.175
							2.68625	0.15	0	1.15
							2.97928	0.125	0	1.125
							3.23859	0.1	0	1.1
							3.87712	0.075	0	1.075
							4.27282	0.05	0	1.05
							6.48191	0.025	0	1.025
							9.68001	0	0	1
						LysoPE (18:1)	-0.693243	1	1	1	1.56667
							0.336677	1	0.966667	1.03333
							0.380773	1	0.933333	1.06667
							0.400105	0.975	0.933333	1.04167
							0.410965	0.975	0.9	1.075
							0.41946	0.975	0.866667	1.10833
							0.42334	0.95	0.866667	1.08333
							0.435131	0.95	0.833333	1.11667
							0.46085	0.95	0.8	1.15
							0.476863	0.925	0.8	1.125
							0.480405	0.925	0.766667	1.15833
							0.48344	0.925	0.733333	1.19167
							0.494491	0.925	0.7	1.225
							0.507066	0.925	0.666667	1.25833
							0.520615	0.925	0.633333	1.29167
							0.536229	0.9	0.633333	1.26667
							0.547164	0.9	0.6	1.3
							0.555899	0.9	0.566667	1.33333
							0.558809	0.9	0.533333	1.36667
							0.56004	0.9	0.5	1.4
							0.560262	0.9	0.466667	1.43333
							0.580516	0.9	0.433333	1.46667
							0.609364	0.875	0.433333	1.44167
							0.618499	0.875	0.4	1.475
							0.628078	0.85	0.4	1.45
							0.638554	0.85	0.366667	1.48333
							0.646658	0.85	0.333333	1.51667
							0.65379	0.85	0.3	1.55
							0.658979	0.825	0.3	1.525
							0.677859	0.8	0.3	1.5
							0.694128	0.8	0.266667	1.53333
							0.702851	0.8	0.233333	1.56667	cut-off value
							0.716439	0.775	0.233333	1.54167
							0.731412	0.75	0.233333	1.51667
							0.749405	0.725	0.233333	1.49167
							0.783796	0.7	0.233333	1.46667
							0.812236	0.7	0.2	1.5
							0.82099	0.675	0.2	1.475
							0.827871	0.65	0.2	1.45
							0.832795	0.65	0.166667	1.48333
							0.837018	0.65	0.133333	1.51667
							0.845215	0.65	0.1	1.55
							0.864979	0.625	0.1	1.525
							0.889255	0.6	0.1	1.5
							0.901347	0.6	0.0666667	1.53333
							0.908662	0.6	0.0333333	1.56667
							0.916797	0.575	0.0333333	1.54167
							0.922664	0.55	0.0333333	1.51667
							0.932049	0.525	0.0333333	1.49167
							0.990371	0.5	0.0333333	1.46667
							1.05948	0.475	0.0333333	1.44167
							1.0798	0.45	0.0333333	1.41667
							1.1163	0.425	0.0333333	1.39167
							1.16642	0.4	0.0333333	1.36667
							1.1924	0.375	0.0333333	1.34167
							1.2016	0.35	0.0333333	1.31667
							1.22178	0.325	0.0333333	1.29167
							1.25728	0.3	0.0333333	1.26667
							1.27922	0.275	0.0333333	1.24167
							1.32306	0.25	0.0333333	1.21667
							1.36855	0.225	0.0333333	1.19167
							1.38692	0.225	0	1.225
							1.45048	0.2	0	1.2
							1.50839	0.175	0	1.175
							1.5224	0.15	0	1.15
							1.65599	0.125	0	1.125
							1.82805	0.1	0	1.1
							2.2207	0.075	0	1.075
							3.40458	0.05	0	1.05
							4.5978	0.025	0	1.025
							5.95296	0	0	1
						Tauroursodeoxycholic acid	-0.994674	1	1	1	1.7
							0.0169962	1	0.966667	1.03333
							0.0319566	1	0.933333	1.06667
							0.0370392	0.975	0.933333	1.04167
							0.0391318	0.975	0.9	1.075
							0.0419552	0.975	0.866667	1.10833
							0.0455653	0.975	0.833333	1.14167
							0.0469324	0.975	0.8	1.175
							0.0518428	0.975	0.766667	1.20833
							0.0581958	0.975	0.733333	1.24167
							0.0638161	0.975	0.7	1.275
							0.0701333	0.975	0.666667	1.30833
							0.0834507	0.975	0.633333	1.34167
							0.0945806	0.975	0.6	1.375
							0.0970628	0.975	0.566667	1.40833
							0.0993272	0.975	0.533333	1.44167
							0.102337	0.975	0.5	1.475
							0.108871	0.975	0.466667	1.50833
							0.114956	0.975	0.433333	1.54167
							0.118751	0.95	0.433333	1.51667
							0.129298	0.95	0.4	1.55
							0.142263	0.95	0.366667	1.58333
							0.154665	0.95	0.333333	1.61667
							0.171242	0.95	0.3	1.65
							0.18821	0.95	0.266667	1.68333
							0.211491	0.925	0.266667	1.65833
							0.243462	0.9	0.266667	1.63333
							0.26661	0.9	0.233333	1.66667
							0.297546	0.9	0.2	1.7	cut-off value
							0.324154	0.875	0.2	1.675
							0.331359	0.85	0.2	1.65
							0.352794	0.825	0.2	1.625
							0.36886	0.8	0.2	1.6
							0.377921	0.8	0.166667	1.63333
							0.398592	0.775	0.166667	1.60833
							0.429077	0.75	0.166667	1.58333
							0.45809	0.75	0.133333	1.61667
							0.474772	0.725	0.133333	1.59167
							0.519858	0.7	0.133333	1.56667
							0.570677	0.675	0.133333	1.54167
							0.59587	0.675	0.1	1.575
							0.644539	0.65	0.1	1.55
							0.686736	0.625	0.1	1.525
							0.727214	0.6	0.1	1.5
							0.77235	0.575	0.1	1.475
							0.825686	0.55	0.1	1.45
							0.885175	0.525	0.1	1.425
							0.932865	0.525	0.0666667	1.45833
							0.981834	0.5	0.0666667	1.43333
							1.00596	0.475	0.0666667	1.40833
							1.03359	0.475	0.0333333	1.44167
							1.06076	0.45	0.0333333	1.41667
							1.08293	0.425	0.0333333	1.39167
							1.14295	0.4	0.0333333	1.36667
							1.20995	0.375	0.0333333	1.34167
							1.30303	0.35	0.0333333	1.31667
							1.39305	0.35	0	1.35
							1.43799	0.325	0	1.325
							1.48389	0.3	0	1.3
							1.62437	0.275	0	1.275
							1.75529	0.25	0	1.25
							1.81135	0.225	0	1.225
							2.06412	0.2	0	1.2
							2.29899	0.175	0	1.175
							2.68196	0.15	0	1.15
							3.1005	0.125	0	1.125
							3.17808	0.1	0	1.1
							3.26745	0.075	0	1.075
							3.8849	0.05	0	1.05
							6.8469	0.025	0	1.025
							10.2637	0	0	1
						LysoPE (20:4)	-0.667232	1	1	1	1.30833
							0.393899	0.975	1	0.975
							0.495605	0.975	0.966667	1.00833
							0.564438	0.975	0.933333	1.04167
							0.597961	0.975	0.9	1.075
							0.617406	0.95	0.9	1.05
							0.638525	0.925	0.9	1.025
							0.650891	0.925	0.866667	1.05833
							0.661055	0.925	0.833333	1.09167
							0.671963	0.925	0.8	1.125
							0.696114	0.9	0.8	1.1
							0.719377	0.9	0.766667	1.13333
							0.724676	0.9	0.733333	1.16667
							0.732923	0.9	0.7	1.2
							0.743381	0.9	0.666667	1.23333
							0.746092	0.875	0.666667	1.20833
							0.75226	0.85	0.666667	1.18333
							0.761048	0.85	0.633333	1.21667
							0.777967	0.85	0.6	1.25
							0.794543	0.85	0.566667	1.28333
							0.800533	0.825	0.566667	1.25833
							0.815728	0.8	0.566667	1.23333
							0.829206	0.8	0.533333	1.26667
							0.831543	0.8	0.5	1.3
							0.835232	0.775	0.5	1.275
							0.841726	0.775	0.466667	1.30833	cut-off value
							0.854562	0.75	0.466667	1.28333
							0.86493	0.725	0.466667	1.25833
							0.87486	0.7	0.466667	1.23333
							0.897985	0.7	0.433333	1.26667
							0.913926	0.675	0.433333	1.24167
							0.931135	0.65	0.433333	1.21667
							0.95056	0.625	0.433333	1.19167
							0.956252	0.6	0.433333	1.16667
							0.958964	0.6	0.4	1.2
							0.962409	0.575	0.4	1.175
							0.967557	0.575	0.366667	1.20833
							0.972035	0.575	0.333333	1.24167
							0.987089	0.55	0.333333	1.21667
							1.00696	0.525	0.333333	1.19167
							1.01946	0.525	0.3	1.225
							1.02869	0.5	0.3	1.2
							1.03597	0.475	0.3	1.175
							1.0429	0.475	0.266667	1.20833
							1.04714	0.475	0.233333	1.24167
							1.05248	0.45	0.233333	1.21667
							1.06847	0.45	0.2	1.25
							1.08053	0.425	0.2	1.225
							1.0821	0.425	0.166667	1.25833
							1.08864	0.425	0.133333	1.29167
							1.10299	0.4	0.133333	1.26667
							1.11768	0.375	0.133333	1.24167
							1.13487	0.35	0.133333	1.21667
							1.14909	0.35	0.1	1.25
							1.15572	0.35	0.0666667	1.28333
							1.16693	0.325	0.0666667	1.25833
							1.19803	0.325	0.0333333	1.29167
							1.2226	0.3	0.0333333	1.26667
							1.22873	0.275	0.0333333	1.24167
							1.24341	0.25	0.0333333	1.21667
							1.28835	0.225	0.0333333	1.19167
							1.36474	0.2	0.0333333	1.16667
							1.41597	0.175	0.0333333	1.14167
							1.43112	0.15	0.0333333	1.11667
							1.46277	0.125	0.0333333	1.09167
							1.49377	0.1	0.0333333	1.06667
							1.50527	0.075	0.0333333	1.04167
							1.5414	0.075	0	1.075
							2.14996	0.05	0	1.05
							3.96508	0.025	0	1.025
							6.20022	0	0	1

## Sheet: Merck_Negative
			케이스 처리 요약			곡선의 좌표									케이스 처리 요약			곡선의 좌표							곡선 아래 영역
ID	Disease		Disease	유효 N(목록별)		검정 결과 변수	이상인 값부터 양(+)a	Sensitivity	1-Specificity	Sum (sensitivity+specificity)	Max_sum				Disease	유효 N(목록별)		검정 결과 변수	이상인 값부터 양(+)a	Sensitivity	1-Specificity	Sum (sensitivity+specificity)	Max_sum		검정결과변수	영역	표준오차a	근사 유의확률b	근사 95% 신뢰구간
Healthy1	0		양(+)a	40		Sarcosine	-0.633642	1	1	1	1.41667				양(+)a	30		Creatinine	-0.636457	1	1	1	1.5						하한	상한
Healthy2	0		음(-)	30			0.38139	0.975	1	0.975					음(-)	40			0.374351	0.966667	1	0.966667			Sarcosine	0.715833	0.0621228	0.00211376	0.594075	0.837592
Healthy3	0		검정 결과 변수 값이 클수록 실제 양의 반응에 대한 검정결과가 타당함을 나타냅니다.				0.421892	0.95	1	0.95					검정 결과 변수 값이 클수록 실제 양의 반응에 대한 검정결과가 타당함을 나타냅니다.				0.403752	0.966667	0.975	0.991667			Creatinine	0.745	0.0626248	0.000484581	0.622258	0.867742
Healthy4	0		a. 실제 양의 반응은 1.0입니다.				0.462606	0.95	0.966667	0.983333					a. 실제 양의 반응은 0입니다.				0.426034	0.966667	0.95	1.01667			5-oxoproline	0.911667	0.0351967	4.55397e-09	0.842682	0.980651
Healthy5	0						0.478575	0.95	0.933333	1.01667									0.462228	0.966667	0.925	1.04167			Leucine/isoleucine	0.728333	0.0604578	0.00114684	0.609838	0.846828
Healthy6	0						0.489286	0.95	0.9	1.05									0.506296	0.966667	0.9	1.06667			Hypoxanthine	0.859167	0.0534906	3.13693e-07	0.754327	0.964006
Healthy7	0						0.502932	0.95	0.866667	1.08333									0.546481	0.966667	0.875	1.09167			Octanoic acid	0.801667	0.0512137	1.7379e-05	0.70129	0.902044
Healthy8	0						0.509435	0.95	0.833333	1.11667									0.603115	0.966667	0.85	1.11667			L-Phenylalanine	0.8375	0.0505896	1.53622e-06	0.738346	0.936654
Healthy9	0						0.530848	0.95	0.8	1.15									0.632196	0.966667	0.825	1.14167			Uric acid	0.663333	0.0679787	0.0200136	0.530097	0.796569
Healthy10	0						0.56057	0.95	0.766667	1.18333									0.642619	0.966667	0.8	1.16667			Tyrosine	0.6975	0.0622269	0.00491317	0.575537	0.819463
Healthy11	0						0.572712	0.95	0.733333	1.21667									0.655642	0.966667	0.775	1.19167			p-Cresol sulfate	0.745833	0.0596521	0.000463506	0.628917	0.862749
Healthy12	0						0.575326	0.925	0.733333	1.19167									0.687476	0.933333	0.775	1.15833			Indoxyl sulphate	0.641667	0.0656895	0.0436404	0.512918	0.770416
Healthy13	0						0.57921	0.9	0.733333	1.16667									0.720038	0.9	0.775	1.125			Palmitic acid	0.654167	0.0658575	0.0281245	0.525088	0.783245
Healthy14	0						0.584297	0.9	0.7	1.2									0.72461	0.9	0.75	1.15			Docosaheaenoic acid	0.821667	0.0503576	4.62808e-06	0.722968	0.920366
Healthy15	0						0.588068	0.875	0.7	1.175									0.73014	0.9	0.725	1.175			Glycodeoxycholic acid	0.78	0.0589589	6.67489e-05	0.664443	0.895557
Healthy16	0						0.596831	0.85	0.7	1.15									0.735623	0.9	0.7	1.2			LysoPE (18:2)	0.795	0.0530602	2.65496e-05	0.691004	0.898996
Healthy17	0						0.606997	0.85	0.666667	1.18333									0.740184	0.866667	0.7	1.16667			LysoPE (18:1)	0.805	0.0529745	1.40153e-05	0.701172	0.908828
Healthy18	0						0.609426	0.825	0.666667	1.15833									0.751415	0.833333	0.7	1.13333			LysoPE (20:4)	0.708333	0.0616167	0.00300766	0.587567	0.8291
Healthy19	0						0.619286	0.825	0.633333	1.19167									0.758543	0.833333	0.675	1.15833			LysoPE (22:6)	0.575	0.068589	0.285474	0.440568	0.709432
Healthy20	0						0.632912	0.825	0.6	1.225									0.770077	0.8	0.675	1.125			Bilirubin	0.943333	0.0269194	2.7248e-10	0.890572	0.996094
Healthy21	0						0.640864	0.8	0.6	1.2									0.793309	0.8	0.65	1.15
Healthy22	0						0.682868	0.8	0.566667	1.23333									0.806071	0.766667	0.65	1.11667
Healthy23	0						0.721069	0.8	0.533333	1.26667									0.811329	0.766667	0.625	1.14167
Healthy24	0						0.729679	0.8	0.5	1.3									0.819991	0.766667	0.6	1.16667
Healthy25	0						0.750001	0.775	0.5	1.275									0.824682	0.766667	0.575	1.19167
Healthy26	0						0.769063	0.775	0.466667	1.30833									0.857242	0.766667	0.55	1.21667
Healthy27	0						0.777362	0.775	0.433333	1.34167									0.894487	0.766667	0.525	1.24167
Healthy28	0						0.781579	0.775	0.4	1.375									0.906315	0.766667	0.5	1.26667
Healthy29	0						0.788965	0.75	0.4	1.35									0.914273	0.766667	0.475	1.29167
Healthy30	0						0.805559	0.75	0.366667	1.38333									0.919153	0.766667	0.45	1.31667
Cancer1	1						0.817931	0.75	0.333333	1.41667	cut-off value								0.931767	0.766667	0.425	1.34167
Cancer2	1						0.82193	0.725	0.333333	1.39167									0.941649	0.733333	0.425	1.30833
Cancer3	1						0.83099	0.7	0.333333	1.36667									0.959777	0.733333	0.4	1.33333
Cancer4	1						0.84273	0.675	0.333333	1.34167									0.983467	0.733333	0.375	1.35833
Cancer5	1						0.849293	0.675	0.3	1.375									0.990252	0.733333	0.35	1.38333
Cancer6	1						0.854883	0.65	0.3	1.35									0.996015	0.733333	0.325	1.40833
Cancer7	1						0.861469	0.65	0.266667	1.38333									1.00928	0.733333	0.3	1.43333
Cancer8	1						0.862665	0.625	0.266667	1.35833									1.01746	0.7	0.3	1.4
Cancer9	1						0.875129	0.6	0.266667	1.33333									1.02113	0.666667	0.3	1.36667
Cancer10	1						0.912372	0.6	0.233333	1.36667									1.02611	0.666667	0.275	1.39167
Cancer11	1						0.938692	0.575	0.233333	1.34167									1.03079	0.666667	0.25	1.41667
Cancer12	1						0.940947	0.55	0.233333	1.31667									1.04368	0.666667	0.225	1.44167
Cancer13	1						0.953793	0.525	0.233333	1.29167									1.06998	0.633333	0.225	1.40833
Cancer14	1						0.966057	0.5	0.233333	1.26667									1.08849	0.6	0.225	1.375
Cancer15	1						0.968759	0.5	0.2	1.3									1.11082	0.6	0.2	1.4
Cancer16	1						0.982179	0.475	0.2	1.275									1.14875	0.6	0.175	1.425
Cancer17	1						0.994397	0.45	0.2	1.25									1.17309	0.6	0.15	1.45
Cancer18	1						1.01874	0.425	0.2	1.225									1.22062	0.6	0.125	1.475
Cancer19	1						1.04908	0.4	0.2	1.2									1.26694	0.6	0.1	1.5	cut-off value
Cancer20	1						1.05809	0.375	0.2	1.175									1.27328	0.566667	0.1	1.46667
Cancer21	1						1.07773	0.375	0.166667	1.20833									1.30331	0.533333	0.1	1.43333
Cancer22	1						1.09799	0.375	0.133333	1.24167									1.33503	0.5	0.1	1.4
Cancer23	1						1.11263	0.375	0.1	1.275									1.34033	0.466667	0.1	1.36667
Cancer24	1						1.13385	0.35	0.1	1.25									1.36561	0.433333	0.1	1.33333
Cancer25	1						1.17564	0.35	0.0666667	1.28333									1.39152	0.4	0.1	1.3
Cancer26	1						1.22471	0.325	0.0666667	1.25833									1.40086	0.4	0.075	1.325
Cancer27	1						1.24633	0.3	0.0666667	1.23333									1.42426	0.4	0.05	1.35
Cancer28	1						1.25181	0.275	0.0666667	1.20833									1.45416	0.366667	0.05	1.31667
Cancer29	1						1.26319	0.275	0.0333333	1.24167									1.48684	0.333333	0.05	1.28333
Cancer30	1						1.27636	0.25	0.0333333	1.21667									1.57518	0.3	0.05	1.25
Cancer31	1						1.28645	0.225	0.0333333	1.19167									1.65049	0.266667	0.05	1.21667
Cancer32	1						1.3084	0.2	0.0333333	1.16667									1.70047	0.233333	0.05	1.18333
Cancer33	1						1.40455	0.175	0.0333333	1.14167									1.79349	0.2	0.05	1.15
Cancer34	1						1.49227	0.15	0.0333333	1.11667									1.85516	0.2	0.025	1.175
Cancer35	1						1.50282	0.125	0.0333333	1.09167									1.88063	0.2	0	1.2
Cancer36	1						1.53257	0.1	0.0333333	1.06667									1.95864	0.166667	0	1.16667
Cancer37	1						1.56325	0.075	0.0333333	1.04167									2.09386	0.133333	0	1.13333
Cancer38	1						1.59253	0.075	0	1.075									2.17315	0.1	0	1.1
Cancer39	1						1.66608	0.05	0	1.05									2.49293	0.0666667	0	1.06667
Cancer40	1						1.77383	0.025	0	1.025									2.92722	0.0333333	0	1.03333
							2.83115	0	0	1									4.04979	0	0	1
						5-oxoproline	-0.858386	1	1	1	1.71667							Uric acid	-0.463509	1	1	1	1.35
							0.18869	0.975	1	0.975									0.543503	0.966667	1	0.966667
							0.330219	0.975	0.966667	1.00833									0.6026	0.966667	0.975	0.991667
							0.425503	0.975	0.933333	1.04167									0.680612	0.933333	0.975	0.958333
							0.436152	0.975	0.9	1.075									0.718438	0.933333	0.95	0.983333
							0.457684	0.975	0.866667	1.10833									0.740067	0.933333	0.925	1.00833
							0.473111	0.975	0.833333	1.14167									0.758402	0.933333	0.9	1.03333
							0.499936	0.975	0.8	1.175									0.774344	0.933333	0.875	1.05833
							0.526349	0.975	0.766667	1.20833									0.785159	0.9	0.875	1.025
							0.535207	0.975	0.733333	1.24167									0.78978	0.9	0.85	1.05
							0.562061	0.975	0.7	1.275									0.79234	0.9	0.825	1.075
							0.586586	0.975	0.666667	1.30833									0.797297	0.9	0.8	1.1
							0.598696	0.975	0.633333	1.34167									0.805114	0.9	0.775	1.125
							0.616243	0.95	0.633333	1.31667									0.809558	0.9	0.75	1.15
							0.629744	0.95	0.6	1.35									0.811703	0.9	0.725	1.175
							0.637427	0.95	0.566667	1.38333									0.816797	0.9	0.7	1.2
							0.643286	0.95	0.533333	1.41667									0.821393	0.9	0.675	1.225
							0.6491	0.95	0.5	1.45									0.826311	0.866667	0.675	1.19167
							0.652358	0.95	0.466667	1.48333									0.830972	0.833333	0.675	1.15833
							0.657844	0.95	0.433333	1.51667									0.833395	0.8	0.675	1.125
							0.664286	0.95	0.4	1.55									0.835867	0.8	0.65	1.15
							0.667011	0.95	0.366667	1.58333									0.84005	0.766667	0.65	1.11667
							0.6707	0.925	0.366667	1.55833									0.845403	0.733333	0.65	1.08333
							0.676545	0.9	0.366667	1.53333									0.849382	0.733333	0.625	1.10833
							0.68622	0.9	0.333333	1.56667									0.858925	0.7	0.625	1.075
							0.692439	0.9	0.3	1.6									0.86722	0.7	0.6	1.1
							0.702189	0.9	0.266667	1.63333									0.868679	0.7	0.575	1.125
							0.716852	0.9	0.233333	1.66667									0.874641	0.7	0.55	1.15
							0.725479	0.875	0.233333	1.64167									0.892092	0.666667	0.55	1.11667
							0.73609	0.875	0.2	1.675									0.908613	0.666667	0.525	1.14167
							0.747168	0.85	0.2	1.65									0.916795	0.666667	0.5	1.16667
							0.756456	0.825	0.2	1.625									0.923986	0.666667	0.475	1.19167
							0.766809	0.825	0.166667	1.65833									0.928784	0.666667	0.45	1.21667
							0.775593	0.8	0.166667	1.63333									0.935708	0.666667	0.425	1.24167
							0.779403	0.775	0.166667	1.60833									0.947984	0.633333	0.425	1.20833
							0.789554	0.775	0.133333	1.64167									0.957163	0.633333	0.4	1.23333
							0.80085	0.75	0.133333	1.61667									0.961975	0.633333	0.375	1.25833
							0.813956	0.75	0.1	1.65									0.9682	0.6	0.375	1.225
							0.827111	0.75	0.0666667	1.68333									0.973182	0.6	0.35	1.25
							0.829503	0.75	0.0333333	1.71667	cut-off value								0.98005	0.6	0.325	1.275
							0.830984	0.725	0.0333333	1.69167									0.986905	0.6	0.3	1.3
							0.842712	0.7	0.0333333	1.66667									0.990763	0.6	0.275	1.325
							0.856083	0.7	0	1.7									0.994317	0.6	0.25	1.35	cut-off value
							0.866052	0.675	0	1.675									0.996033	0.566667	0.25	1.31667
							0.888552	0.65	0	1.65									0.996845	0.566667	0.225	1.34167
							0.904144	0.625	0	1.625									1.00566	0.533333	0.225	1.30833
							0.905722	0.6	0	1.6									1.01409	0.5	0.225	1.275
							0.910994	0.575	0	1.575									1.01604	0.5	0.2	1.3
							0.923086	0.55	0	1.55									1.01977	0.466667	0.2	1.26667
							0.953121	0.525	0	1.525									1.02883	0.433333	0.2	1.23333
							0.979025	0.5	0	1.5									1.03679	0.4	0.2	1.2
							1.01136	0.475	0	1.475									1.048	0.4	0.175	1.225
							1.04508	0.45	0	1.45									1.06765	0.4	0.15	1.25
							1.06466	0.425	0	1.425									1.08289	0.4	0.125	1.275
							1.1236	0.4	0	1.4									1.09046	0.4	0.1	1.3
							1.16995	0.375	0	1.375									1.09231	0.4	0.075	1.325
							1.18353	0.35	0	1.35									1.10661	0.366667	0.075	1.29167
							1.19782	0.325	0	1.325									1.13525	0.333333	0.075	1.25833
							1.22229	0.3	0	1.3									1.15454	0.3	0.075	1.225
							1.24846	0.275	0	1.275									1.15959	0.266667	0.075	1.19167
							1.25306	0.25	0	1.25									1.17166	0.233333	0.075	1.15833
							1.26121	0.225	0	1.225									1.18427	0.2	0.075	1.125
							1.2985	0.2	0	1.2									1.1865	0.166667	0.075	1.09167
							1.37941	0.175	0	1.175									1.19003	0.166667	0.05	1.11667
							1.44371	0.15	0	1.15									1.20853	0.166667	0.025	1.14167
							1.5792	0.125	0	1.125									1.2261	0.133333	0.025	1.10833
							1.78552	0.1	0	1.1									1.29738	0.1	0.025	1.075
							1.93273	0.075	0	1.075									1.38037	0.0666667	0.025	1.04167
							2.13616	0.05	0	1.05									1.45867	0.0333333	0.025	1.00833
							2.28581	0.025	0	1.025									1.53612	0	0.025	0.975
							3.2959	0	0	1									2.54837	0	0	1
						Leucine/isoleucine	-0.475335	1	1	1	1.46667							p-Cresol sulfate	-0.983912	1	1	1	1.39167
							0.548763	1	0.966667	1.03333									0.0174443	1	0.975	1.025
							0.575411	0.975	0.966667	1.00833									0.0218647	1	0.95	1.05
							0.591052	0.975	0.933333	1.04167									0.02701	1	0.925	1.075
							0.610633	0.975	0.9	1.075									0.0413898	0.966667	0.925	1.04167
							0.621724	0.95	0.9	1.05									0.0685131	0.966667	0.9	1.06667
							0.627497	0.95	0.866667	1.08333									0.0873016	0.966667	0.875	1.09167
							0.633808	0.95	0.833333	1.11667									0.0941771	0.933333	0.875	1.05833
							0.641822	0.925	0.833333	1.09167									0.118517	0.933333	0.85	1.08333
							0.647265	0.925	0.8	1.125									0.15016	0.933333	0.825	1.10833
							0.660777	0.925	0.766667	1.15833									0.174795	0.933333	0.8	1.13333
							0.672066	0.9	0.766667	1.13333									0.191211	0.933333	0.775	1.15833
							0.673794	0.875	0.766667	1.10833									0.194229	0.933333	0.75	1.18333
							0.676047	0.85	0.766667	1.08333									0.207916	0.933333	0.725	1.20833
							0.678853	0.85	0.733333	1.11667									0.226768	0.933333	0.7	1.23333
							0.684067	0.85	0.7	1.15									0.233704	0.933333	0.675	1.25833
							0.693445	0.825	0.7	1.125									0.236961	0.933333	0.65	1.28333
							0.699794	0.825	0.666667	1.15833									0.240256	0.933333	0.625	1.30833
							0.700897	0.8	0.666667	1.13333									0.242826	0.933333	0.6	1.33333
							0.702384	0.8	0.633333	1.16667									0.245217	0.9	0.6	1.3
							0.712479	0.775	0.633333	1.14167									0.269927	0.9	0.575	1.325
							0.724164	0.775	0.6	1.175									0.300921	0.9	0.55	1.35
							0.72667	0.775	0.566667	1.20833									0.313244	0.9	0.525	1.375
							0.732763	0.775	0.533333	1.24167									0.332358	0.866667	0.525	1.34167
							0.744584	0.775	0.5	1.275									0.351175	0.866667	0.5	1.36667
							0.754418	0.75	0.5	1.25									0.366207	0.833333	0.5	1.33333
							0.764793	0.75	0.466667	1.28333									0.376683	0.8	0.5	1.3
							0.77816	0.75	0.433333	1.31667									0.395848	0.766667	0.5	1.26667
							0.786474	0.725	0.433333	1.29167									0.420769	0.733333	0.5	1.23333
							0.793946	0.7	0.433333	1.26667									0.447933	0.733333	0.475	1.25833
							0.805222	0.7	0.4	1.3									0.479047	0.733333	0.45	1.28333
							0.819694	0.7	0.366667	1.33333									0.512681	0.7	0.45	1.25
							0.830279	0.7	0.333333	1.36667									0.53847	0.7	0.425	1.275
							0.837186	0.7	0.3	1.4									0.565805	0.7	0.4	1.3
							0.842944	0.7	0.266667	1.43333									0.5954	0.666667	0.4	1.26667
							0.845065	0.7	0.233333	1.46667	cut-off value								0.61973	0.666667	0.375	1.29167
							0.869603	0.675	0.233333	1.44167									0.683085	0.666667	0.35	1.31667
							0.894583	0.65	0.233333	1.41667									0.747735	0.666667	0.325	1.34167
							0.904271	0.65	0.2	1.45									0.768949	0.666667	0.3	1.36667
							0.914685	0.625	0.2	1.425									0.796216	0.666667	0.275	1.39167	cut-off value
							0.922912	0.625	0.166667	1.45833									0.854591	0.633333	0.275	1.35833
							0.93144	0.6	0.166667	1.43333									0.917552	0.6	0.275	1.325
							0.940599	0.575	0.166667	1.40833									0.954877	0.6	0.25	1.35
							0.950787	0.55	0.166667	1.38333									0.964065	0.6	0.225	1.375
							0.95622	0.525	0.166667	1.35833									0.976855	0.566667	0.225	1.34167
							0.963482	0.5	0.166667	1.33333									1.02151	0.566667	0.2	1.36667
							0.985649	0.475	0.166667	1.30833									1.07107	0.533333	0.2	1.33333
							1.0078	0.475	0.133333	1.34167									1.10228	0.533333	0.175	1.35833
							1.0258	0.45	0.133333	1.31667									1.14113	0.533333	0.15	1.38333
							1.05065	0.425	0.133333	1.29167									1.18085	0.5	0.15	1.35
							1.07316	0.425	0.1	1.325									1.19916	0.466667	0.15	1.31667
							1.08298	0.4	0.1	1.3									1.23167	0.466667	0.125	1.34167
							1.09242	0.375	0.1	1.275									1.26424	0.433333	0.125	1.30833
							1.10605	0.375	0.0666667	1.30833									1.34608	0.4	0.125	1.275
							1.11133	0.35	0.0666667	1.28333									1.45385	0.4	0.1	1.3
							1.12766	0.325	0.0666667	1.25833									1.52267	0.366667	0.1	1.26667
							1.14388	0.3	0.0666667	1.23333									1.58004	0.366667	0.075	1.29167
							1.16909	0.275	0.0666667	1.20833									1.64731	0.333333	0.075	1.25833
							1.21805	0.275	0.0333333	1.24167									1.74498	0.333333	0.05	1.28333
							1.25414	0.25	0.0333333	1.21667									1.80983	0.3	0.05	1.25
							1.2682	0.225	0.0333333	1.19167									1.87419	0.266667	0.05	1.21667
							1.35063	0.2	0.0333333	1.16667									1.94567	0.266667	0.025	1.24167
							1.44698	0.2	0	1.2									1.98828	0.233333	0.025	1.20833
							1.47277	0.175	0	1.175									2.01761	0.2	0.025	1.175
							1.49162	0.15	0	1.15									2.10452	0.2	0	1.2
							1.5368	0.125	0	1.125									2.26839	0.166667	0	1.16667
							1.61094	0.1	0	1.1									2.36581	0.133333	0	1.13333
							1.67665	0.075	0	1.075									2.5462	0.1	0	1.1
							1.74145	0.05	0	1.05									2.85187	0.0666667	0	1.06667
							1.94174	0.025	0	1.025									3.16596	0.0333333	0	1.03333
							3.10466	0	0	1									4.34752	0	0	1
						Hypoxanthine	-0.996339	1	1	1	1.85							Indoxyl sulphate	-0.900544	1	1	1	1.275
							0.00752733	0.975	1	0.975									0.124539	1	0.975	1.025
							0.0189592	0.95	1	0.95									0.168302	1	0.95	1.05
							0.03126	0.925	1	0.925									0.193614	1	0.925	1.075
							0.038424	0.9	1	0.9									0.2025	1	0.9	1.1
							0.0417194	0.9	0.966667	0.933333									0.266611	1	0.875	1.125
							0.0429125	0.9	0.933333	0.966667									0.329084	1	0.85	1.15
							0.0441738	0.9	0.9	1									0.330935	0.966667	0.85	1.11667
							0.0481083	0.875	0.9	0.975									0.361029	0.966667	0.825	1.14167
							0.0609516	0.875	0.866667	1.00833									0.392658	0.966667	0.8	1.16667
							0.0720179	0.875	0.833333	1.04167									0.396191	0.966667	0.775	1.19167
							0.0753017	0.875	0.8	1.075									0.412927	0.966667	0.75	1.21667
							0.0847965	0.875	0.766667	1.10833									0.431918	0.966667	0.725	1.24167
							0.0934475	0.875	0.733333	1.14167									0.440287	0.933333	0.725	1.20833
							0.095713	0.85	0.733333	1.11667									0.45067	0.9	0.725	1.175
							0.0977145	0.85	0.7	1.15									0.46414	0.9	0.7	1.2
							0.106318	0.85	0.666667	1.18333									0.47494	0.9	0.675	1.225
							0.114773	0.85	0.633333	1.21667									0.482711	0.866667	0.675	1.19167
							0.116019	0.85	0.6	1.25									0.500882	0.833333	0.675	1.15833
							0.117455	0.85	0.566667	1.28333									0.530094	0.833333	0.65	1.18333
							0.119248	0.85	0.533333	1.31667									0.562564	0.833333	0.625	1.20833
							0.120971	0.85	0.5	1.35									0.578692	0.8	0.625	1.175
							0.124417	0.85	0.466667	1.38333									0.613864	0.8	0.6	1.2
							0.127544	0.85	0.433333	1.41667									0.651638	0.8	0.575	1.225
							0.130834	0.85	0.4	1.45									0.654511	0.8	0.55	1.25
							0.150881	0.85	0.366667	1.48333									0.654763	0.8	0.525	1.275	cut-off value
							0.169068	0.85	0.333333	1.51667									0.658773	0.766667	0.525	1.24167
							0.180222	0.85	0.3	1.55									0.664453	0.733333	0.525	1.20833
							0.196258	0.85	0.266667	1.58333									0.668689	0.7	0.525	1.175
							0.203215	0.85	0.233333	1.61667									0.672412	0.7	0.5	1.2
							0.204772	0.85	0.2	1.65									0.677687	0.7	0.475	1.225
							0.20821	0.85	0.166667	1.68333									0.714127	0.7	0.45	1.25
							0.216317	0.85	0.133333	1.71667									0.748477	0.666667	0.45	1.21667
							0.226972	0.85	0.1	1.75									0.761372	0.633333	0.45	1.18333
							0.234687	0.85	0.0666667	1.78333									0.78612	0.633333	0.425	1.20833
							0.266919	0.85	0.0333333	1.81667									0.804496	0.633333	0.4	1.23333
							0.307001	0.85	0	1.85	cut-off value								0.811653	0.6	0.4	1.2
							0.388475	0.825	0	1.825									0.826588	0.6	0.375	1.225
							0.48267	0.8	0	1.8									0.850619	0.566667	0.375	1.19167
							0.55766	0.775	0	1.775									0.866896	0.566667	0.35	1.21667
							0.615752	0.75	0	1.75									0.88619	0.533333	0.35	1.18333
							0.643003	0.725	0	1.725									0.904135	0.533333	0.325	1.20833
							0.688846	0.7	0	1.7									0.909963	0.5	0.325	1.175
							0.729651	0.675	0	1.675									0.920644	0.5	0.3	1.2
							0.773354	0.65	0	1.65									0.931562	0.466667	0.3	1.16667
							0.840102	0.625	0	1.625									0.939391	0.433333	0.3	1.13333
							0.881909	0.6	0	1.6									0.977104	0.4	0.3	1.1
							0.887375	0.575	0	1.575									1.01825	0.4	0.275	1.125
							0.891358	0.55	0	1.55									1.03559	0.366667	0.275	1.09167
							0.895274	0.525	0	1.525									1.05426	0.333333	0.275	1.05833
							0.911941	0.5	0	1.5									1.11033	0.3	0.275	1.025
							0.931423	0.475	0	1.475									1.1846	0.3	0.25	1.05
							0.947026	0.45	0	1.45									1.21596	0.266667	0.25	1.01667
							0.988727	0.425	0	1.425									1.22202	0.266667	0.225	1.04167
							1.0437	0.4	0	1.4									1.27539	0.233333	0.225	1.00833
							1.06953	0.375	0	1.375									1.39434	0.233333	0.2	1.03333
							1.08295	0.35	0	1.35									1.46733	0.233333	0.175	1.05833
							1.11625	0.325	0	1.325									1.51209	0.233333	0.15	1.08333
							1.21206	0.3	0	1.3									1.61847	0.233333	0.125	1.10833
							1.3331	0.275	0	1.275									1.70019	0.233333	0.1	1.13333
							1.39008	0.25	0	1.25									1.72003	0.2	0.1	1.1
							1.41481	0.225	0	1.225									1.73098	0.166667	0.1	1.06667
							1.59653	0.2	0	1.2									1.91133	0.133333	0.1	1.03333
							1.84103	0.175	0	1.175									2.24625	0.133333	0.075	1.05833
							1.94509	0.15	0	1.15									2.42921	0.133333	0.05	1.08333
							1.97294	0.125	0	1.125									2.47969	0.1	0.05	1.05
							2.00569	0.1	0	1.1									2.5348	0.1	0.025	1.075
							2.34268	0.075	0	1.075									2.66105	0.1	0	1.1
							2.71329	0.05	0	1.05									2.81544	0.0666667	0	1.06667
							2.88182	0.025	0	1.025									2.97491	0.0333333	0	1.03333
							3.98631	0	0	1									4.07969	0	0	1
						Octanoic acid	-0.784028	1	1	1	1.46667							Palmitic acid	-0.574321	1	1	1	1.34167
							0.228571	1	0.966667	1.03333									0.429154	1	0.975	1.025
							0.268984	1	0.933333	1.06667									0.449556	1	0.95	1.05
							0.330877	1	0.9	1.1									0.476383	1	0.925	1.075
							0.366757	1	0.866667	1.13333									0.488109	1	0.9	1.1
							0.370152	1	0.833333	1.16667									0.492677	1	0.875	1.125
							0.372925	1	0.8	1.2									0.505049	1	0.85	1.15
							0.377642	1	0.766667	1.23333									0.530746	1	0.825	1.175
							0.385063	1	0.733333	1.26667									0.550207	1	0.8	1.2
							0.393917	1	0.7	1.3									0.562327	1	0.775	1.225
							0.405173	0.975	0.7	1.275									0.574333	1	0.75	1.25
							0.415359	0.975	0.666667	1.30833									0.577687	0.966667	0.75	1.21667
							0.435273	0.95	0.666667	1.28333									0.585027	0.966667	0.725	1.24167
							0.462038	0.95	0.633333	1.31667									0.596681	0.966667	0.7	1.26667
							0.475869	0.95	0.6	1.35									0.607372	0.933333	0.7	1.23333
							0.48362	0.95	0.566667	1.38333									0.617701	0.933333	0.675	1.25833
							0.490384	0.925	0.566667	1.35833									0.633669	0.933333	0.65	1.28333
							0.498979	0.9	0.566667	1.33333									0.649315	0.933333	0.625	1.30833
							0.508536	0.9	0.533333	1.36667									0.65878	0.9	0.625	1.275
							0.51376	0.875	0.533333	1.34167									0.673271	0.866667	0.625	1.24167
							0.521616	0.85	0.533333	1.31667									0.683309	0.866667	0.6	1.26667
							0.530492	0.825	0.533333	1.29167									0.703442	0.866667	0.575	1.29167
							0.533884	0.825	0.5	1.325									0.724628	0.833333	0.575	1.25833
							0.54561	0.825	0.466667	1.35833									0.744989	0.833333	0.55	1.28333
							0.566839	0.8	0.466667	1.33333									0.781607	0.833333	0.525	1.30833
							0.579385	0.775	0.466667	1.30833									0.809827	0.833333	0.5	1.33333
							0.584759	0.775	0.433333	1.34167									0.821608	0.8	0.5	1.3
							0.589285	0.775	0.4	1.375									0.828049	0.8	0.475	1.325
							0.592301	0.75	0.4	1.35									0.838441	0.766667	0.475	1.29167
							0.601441	0.725	0.4	1.325									0.845467	0.766667	0.45	1.31667
							0.615739	0.7	0.4	1.3									0.850119	0.766667	0.425	1.34167	cut-off value
							0.629664	0.7	0.366667	1.33333									0.854	0.733333	0.425	1.30833
							0.64049	0.7	0.333333	1.36667									0.861129	0.7	0.425	1.275
							0.644793	0.7	0.3	1.4									0.883361	0.666667	0.425	1.24167
							0.653153	0.7	0.266667	1.43333									0.904734	0.633333	0.425	1.20833
							0.66599	0.7	0.233333	1.46667	cut-off value								0.911145	0.633333	0.4	1.23333
							0.678296	0.675	0.233333	1.44167									0.911884	0.633333	0.375	1.25833
							0.686006	0.65	0.233333	1.41667									0.914192	0.6	0.375	1.225
							0.697827	0.65	0.2	1.45									0.916612	0.566667	0.375	1.19167
							0.727008	0.625	0.2	1.425									0.918665	0.566667	0.35	1.21667
							0.755588	0.6	0.2	1.4									0.939682	0.566667	0.325	1.24167
							0.769187	0.6	0.166667	1.43333									0.975894	0.566667	0.3	1.26667
							0.773336	0.6	0.133333	1.46667									0.993949	0.533333	0.3	1.23333
							0.774082	0.575	0.133333	1.44167									1.00242	0.533333	0.275	1.25833
							0.780244	0.55	0.133333	1.41667									1.01596	0.5	0.275	1.225
							0.787421	0.525	0.133333	1.39167									1.02415	0.5	0.25	1.25
							0.792072	0.5	0.133333	1.36667									1.03536	0.466667	0.25	1.21667
							0.797088	0.5	0.1	1.4									1.05029	0.433333	0.25	1.18333
							0.803738	0.5	0.0666667	1.43333									1.05635	0.4	0.25	1.15
							0.811182	0.475	0.0666667	1.40833									1.06025	0.366667	0.25	1.11667
							0.814528	0.475	0.0333333	1.44167									1.06766	0.333333	0.25	1.08333
							0.818493	0.45	0.0333333	1.41667									1.07776	0.333333	0.225	1.10833
							0.828113	0.425	0.0333333	1.39167									1.08558	0.3	0.225	1.075
							0.83768	0.4	0.0333333	1.36667									1.0881	0.266667	0.225	1.04167
							0.854083	0.375	0.0333333	1.34167									1.0977	0.233333	0.225	1.00833
							0.876603	0.35	0.0333333	1.31667									1.11272	0.2	0.225	0.975
							0.905363	0.325	0.0333333	1.29167									1.12399	0.166667	0.225	0.941667
							0.931552	0.3	0.0333333	1.26667									1.13401	0.166667	0.2	0.966667
							0.952073	0.3	0	1.3									1.14879	0.133333	0.2	0.933333
							0.97051	0.275	0	1.275									1.17885	0.133333	0.175	0.958333
							0.990313	0.25	0	1.25									1.21936	0.1	0.175	0.925
							1.03626	0.225	0	1.225									1.25795	0.0666667	0.175	0.891667
							1.08529	0.2	0	1.2									1.27849	0.0666667	0.15	0.916667
							1.16664	0.175	0	1.175									1.28213	0.0333333	0.15	0.883333
							1.25505	0.15	0	1.15									1.28896	0.0333333	0.125	0.908333
							1.29789	0.125	0	1.125									1.34367	0.0333333	0.1	0.933333
							1.33389	0.1	0	1.1									1.42484	0.0333333	0.075	0.958333
							1.51409	0.075	0	1.075									1.45754	0.0333333	0.05	0.983333
							1.7312	0.05	0	1.05									1.46662	0.0333333	0.025	1.00833
							2.15593	0.025	0	1.025									1.53172	0	0.025	0.975
							3.52491	0	0	1									2.58846	0	0	1
						L-Phenylalanine	-0.501281	1	1	1	1.58333							Docosaheaenoic acid	-0.812918	1	1	1	1.625
							0.553269	1	0.966667	1.03333									0.225942	1	0.975	1.025
							0.625647	0.975	0.966667	1.00833									0.266528	1	0.95	1.05
							0.645948	0.95	0.966667	0.983333									0.268582	1	0.925	1.075
							0.671311	0.95	0.933333	1.01667									0.274229	1	0.9	1.1
							0.698415	0.95	0.9	1.05									0.300883	1	0.875	1.125
							0.705139	0.95	0.866667	1.08333									0.350887	1	0.85	1.15
							0.708811	0.95	0.833333	1.11667									0.395609	1	0.825	1.175
							0.716555	0.95	0.8	1.15									0.42196	1	0.8	1.2
							0.727231	0.95	0.766667	1.18333									0.437418	1	0.775	1.225
							0.732731	0.95	0.733333	1.21667									0.442656	1	0.75	1.25
							0.736869	0.95	0.7	1.25									0.461783	1	0.725	1.275
							0.742399	0.95	0.666667	1.28333									0.484427	1	0.7	1.3
							0.748859	0.95	0.633333	1.31667									0.497874	1	0.675	1.325
							0.752836	0.95	0.6	1.35									0.515547	1	0.65	1.35
							0.759572	0.925	0.6	1.325									0.539485	1	0.625	1.375
							0.769422	0.925	0.566667	1.35833									0.563619	1	0.6	1.4
							0.783047	0.925	0.533333	1.39167									0.577349	0.966667	0.6	1.36667
							0.794826	0.925	0.5	1.425									0.601832	0.966667	0.575	1.39167
							0.797301	0.925	0.466667	1.45833									0.624909	0.933333	0.575	1.35833
							0.804579	0.925	0.433333	1.49167									0.635143	0.933333	0.55	1.38333
							0.815245	0.925	0.4	1.525									0.655495	0.933333	0.525	1.40833
							0.827347	0.925	0.366667	1.55833									0.698334	0.933333	0.5	1.43333
							0.845142	0.9	0.366667	1.53333									0.72934	0.933333	0.475	1.45833
							0.862275	0.9	0.333333	1.56667									0.736502	0.9	0.475	1.425
							0.869911	0.875	0.333333	1.54167									0.743868	0.9	0.45	1.45
							0.877062	0.85	0.333333	1.51667									0.752385	0.9	0.425	1.475
							0.891579	0.825	0.333333	1.49167									0.764007	0.9	0.4	1.5
							0.904803	0.825	0.3	1.525									0.771894	0.9	0.375	1.525
							0.915011	0.825	0.266667	1.55833									0.775748	0.9	0.35	1.55
							0.927123	0.8	0.266667	1.53333									0.786196	0.9	0.325	1.575
							0.939463	0.775	0.266667	1.50833									0.797677	0.9	0.3	1.6
							0.945515	0.775	0.233333	1.54167									0.802972	0.9	0.275	1.625	cut-off value
							0.947	0.75	0.233333	1.51667									0.84206	0.866667	0.275	1.59167
							0.948723	0.75	0.2	1.55									0.924301	0.833333	0.275	1.55833
							0.951624	0.75	0.166667	1.58333	cut-off value								0.981096	0.8	0.275	1.525
							0.958082	0.725	0.166667	1.55833									0.995834	0.8	0.25	1.55
							0.967865	0.7	0.166667	1.53333									1.00657	0.8	0.225	1.575
							0.982078	0.7	0.133333	1.56667									1.03252	0.766667	0.225	1.54167
							0.996789	0.675	0.133333	1.54167									1.06009	0.733333	0.225	1.50833
							1.00306	0.65	0.133333	1.51667									1.06956	0.7	0.225	1.475
							1.01683	0.65	0.1	1.55									1.11222	0.666667	0.225	1.44167
							1.04698	0.625	0.1	1.525									1.15981	0.666667	0.2	1.46667
							1.0644	0.6	0.1	1.5									1.1682	0.633333	0.2	1.43333
							1.06657	0.575	0.1	1.475									1.17278	0.633333	0.175	1.45833
							1.06905	0.575	0.0666667	1.50833									1.19759	0.6	0.175	1.425
							1.08051	0.55	0.0666667	1.48333									1.24228	0.566667	0.175	1.39167
							1.09185	0.525	0.0666667	1.45833									1.28133	0.566667	0.15	1.41667
							1.09344	0.5	0.0666667	1.43333									1.32745	0.533333	0.15	1.38333
							1.09817	0.475	0.0666667	1.40833									1.40808	0.5	0.15	1.35
							1.10344	0.45	0.0666667	1.38333									1.46241	0.466667	0.15	1.31667
							1.11022	0.425	0.0666667	1.35833									1.49508	0.466667	0.125	1.34167
							1.11613	0.4	0.0666667	1.33333									1.5544	0.433333	0.125	1.30833
							1.11922	0.375	0.0666667	1.30833									1.5902	0.4	0.125	1.275
							1.12238	0.35	0.0666667	1.28333									1.67919	0.366667	0.125	1.24167
							1.13285	0.325	0.0666667	1.25833									1.81711	0.366667	0.1	1.26667
							1.15434	0.325	0.0333333	1.29167									1.9128	0.333333	0.1	1.23333
							1.18111	0.3	0.0333333	1.26667									1.9596	0.3	0.1	1.2
							1.19965	0.275	0.0333333	1.24167									2.00008	0.266667	0.1	1.16667
							1.21043	0.25	0.0333333	1.21667									2.05428	0.233333	0.1	1.13333
							1.23578	0.225	0.0333333	1.19167									2.07715	0.2	0.1	1.1
							1.26303	0.2	0.0333333	1.16667									2.10849	0.2	0.075	1.125
							1.28466	0.175	0.0333333	1.14167									2.19941	0.2	0.05	1.15
							1.29772	0.15	0.0333333	1.11667									2.26377	0.166667	0.05	1.11667
							1.29953	0.125	0.0333333	1.09167									2.30887	0.133333	0.05	1.08333
							1.30364	0.125	0	1.125									2.3668	0.133333	0.025	1.10833
							1.32151	0.1	0	1.1									2.4735	0.133333	0	1.13333
							1.34012	0.075	0	1.075									2.58027	0.1	0	1.1
							1.36667	0.05	0	1.05									2.88675	0.0666667	0	1.06667
							1.40898	0.025	0	1.025									3.3754	0.0333333	0	1.03333
							2.42815	0	0	1									4.57294	0	0	1
						Tyrosine	-0.474895	1	1	1	1.4							Bilirubin	-0.810428	1	1	1	1.825
							0.560341	1	0.966667	1.03333									0.211553	1	0.975	1.025
							0.602074	1	0.933333	1.06667									0.320644	1	0.95	1.05
							0.617536	1	0.9	1.1									0.513403	1	0.925	1.075
							0.640236	0.975	0.9	1.075									0.658003	1	0.9	1.1
							0.656924	0.95	0.9	1.05									0.731504	1	0.875	1.125
							0.662932	0.925	0.9	1.025									0.841303	1	0.85	1.15
							0.667601	0.9	0.9	1									0.951869	1	0.825	1.175
							0.67332	0.9	0.866667	1.03333									1.1314	1	0.8	1.2
							0.702748	0.9	0.833333	1.06667									1.28577	1	0.775	1.225
							0.731267	0.9	0.8	1.1									1.31356	1	0.75	1.25
							0.749653	0.9	0.766667	1.13333									1.49522	1	0.725	1.275
							0.766601	0.9	0.733333	1.16667									1.74708	1	0.7	1.3
							0.769893	0.875	0.733333	1.14167									1.8755	1	0.675	1.325
							0.772218	0.875	0.7	1.175									1.93548	1	0.65	1.35
							0.779441	0.85	0.7	1.15									2.03653	1	0.625	1.375
							0.787447	0.85	0.666667	1.18333									2.23341	1	0.6	1.4
							0.789373	0.85	0.633333	1.21667									2.44999	1	0.575	1.425
							0.801062	0.85	0.6	1.25									2.56466	1	0.55	1.45
							0.819042	0.825	0.6	1.225									2.60546	1	0.525	1.475
							0.827188	0.825	0.566667	1.25833									2.66639	1	0.5	1.5
							0.833408	0.8	0.566667	1.23333									2.72335	1	0.475	1.525
							0.83932	0.775	0.566667	1.20833									2.84817	1	0.45	1.55
							0.842209	0.75	0.566667	1.18333									3.08691	1	0.425	1.575
							0.848054	0.725	0.566667	1.15833									3.33074	1	0.4	1.6
							0.85374	0.725	0.533333	1.19167									3.50661	0.966667	0.4	1.56667
							0.856011	0.725	0.5	1.225									3.61975	0.966667	0.375	1.59167
							0.863203	0.725	0.466667	1.25833									3.6673	0.966667	0.35	1.61667
							0.870259	0.7	0.466667	1.23333									3.78101	0.966667	0.325	1.64167
							0.876068	0.675	0.466667	1.20833									3.89919	0.966667	0.3	1.66667
							0.888978	0.65	0.466667	1.18333									4.04588	0.966667	0.275	1.69167
							0.901334	0.65	0.433333	1.21667									4.29291	0.933333	0.275	1.65833
							0.906707	0.65	0.4	1.25									4.59646	0.933333	0.25	1.68333
							0.908168	0.65	0.366667	1.28333									4.85379	0.933333	0.225	1.70833
							0.909485	0.625	0.366667	1.25833									4.96351	0.933333	0.2	1.73333
							0.913552	0.6	0.366667	1.23333									5.14	0.933333	0.175	1.75833
							0.925546	0.6	0.333333	1.26667									5.34424	0.933333	0.15	1.78333
							0.940319	0.575	0.333333	1.24167									5.45349	0.933333	0.125	1.80833
							0.950116	0.55	0.333333	1.21667									5.66374	0.9	0.125	1.775
							0.961245	0.525	0.333333	1.19167									5.93659	0.9	0.1	1.8
							0.969351	0.5	0.333333	1.16667									6.15546	0.9	0.075	1.825	cut-off value
							0.976447	0.5	0.3	1.2									6.29218	0.866667	0.075	1.79167
							0.983946	0.5	0.266667	1.23333									6.42519	0.833333	0.075	1.75833
							0.987242	0.5	0.233333	1.26667									6.545	0.8	0.075	1.725
							0.989995	0.5	0.2	1.3									6.61859	0.766667	0.075	1.69167
							0.992574	0.5	0.166667	1.33333									6.81379	0.733333	0.075	1.65833
							0.996134	0.5	0.133333	1.36667									7.2157	0.7	0.075	1.625
							0.998152	0.5	0.1	1.4	cut-off value								7.5945	0.7	0.05	1.65
							1.00939	0.475	0.1	1.375									7.76121	0.666667	0.05	1.61667
							1.02136	0.45	0.1	1.35									7.9384	0.633333	0.05	1.58333
							1.02584	0.425	0.1	1.325									8.51918	0.6	0.05	1.55
							1.03195	0.4	0.1	1.3									9.85412	0.566667	0.05	1.51667
							1.03537	0.4	0.0666667	1.33333									10.7203	0.533333	0.05	1.48333
							1.03929	0.4	0.0333333	1.36667									10.7999	0.5	0.05	1.45
							1.04484	0.375	0.0333333	1.34167									11.2222	0.5	0.025	1.475
							1.05025	0.35	0.0333333	1.31667									11.5925	0.466667	0.025	1.44167
							1.08863	0.325	0.0333333	1.29167									12.4796	0.433333	0.025	1.40833
							1.12781	0.3	0.0333333	1.26667									14.1071	0.4	0.025	1.375
							1.14053	0.275	0.0333333	1.24167									15.6687	0.366667	0.025	1.34167
							1.17045	0.25	0.0333333	1.21667									16.5796	0.333333	0.025	1.30833
							1.19255	0.225	0.0333333	1.19167									17.5687	0.3	0.025	1.275
							1.20045	0.2	0.0333333	1.16667									18.4427	0.3	0	1.3
							1.21231	0.175	0.0333333	1.14167									18.8918	0.266667	0	1.26667
							1.27526	0.15	0.0333333	1.11667									21.1432	0.233333	0	1.23333
							1.38778	0.15	0	1.15									23.2905	0.2	0	1.2
							1.46542	0.125	0	1.125									26.1465	0.166667	0	1.16667
							1.53143	0.1	0	1.1									31.0578	0.133333	0	1.13333
							1.5766	0.075	0	1.075									35.4259	0.1	0	1.1
							1.58583	0.05	0	1.05									39.5349	0.0666667	0	1.06667
							1.68348	0.025	0	1.025									51.2605	0.0333333	0	1.03333
							2.77446	0	0	1									61.8455	0	0	1
						Glycodeoxycholic acid	-0.986845	1	1	1	1.55
							0.0137532	1	0.966667	1.03333
							0.0170916	1	0.933333	1.06667
							0.0313985	1	0.9	1.1
							0.0434401	1	0.866667	1.13333
							0.0618916	1	0.833333	1.16667
							0.0818744	1	0.8	1.2
							0.0893879	1	0.766667	1.23333
							0.0953709	1	0.733333	1.26667
							0.101346	1	0.7	1.3
							0.111487	1	0.666667	1.33333
							0.12702	1	0.633333	1.36667
							0.139481	1	0.6	1.4
							0.152786	0.975	0.6	1.375
							0.181802	0.975	0.566667	1.40833
							0.199588	0.95	0.566667	1.38333
							0.209846	0.95	0.533333	1.41667
							0.224636	0.95	0.5	1.45
							0.233088	0.95	0.466667	1.48333
							0.238118	0.95	0.433333	1.51667
							0.241546	0.95	0.4	1.55	cut-off value
							0.260464	0.925	0.4	1.525
							0.299458	0.9	0.4	1.5
							0.360383	0.9	0.366667	1.53333
							0.401081	0.875	0.366667	1.50833
							0.407614	0.85	0.366667	1.48333
							0.420989	0.825	0.366667	1.45833
							0.431595	0.825	0.333333	1.49167
							0.454261	0.8	0.333333	1.46667
							0.492077	0.775	0.333333	1.44167
							0.588302	0.75	0.333333	1.41667
							0.672679	0.75	0.3	1.45
							0.68327	0.725	0.3	1.425
							0.696758	0.7	0.3	1.4
							0.706118	0.675	0.3	1.375
							0.724485	0.65	0.3	1.35
							0.753743	0.625	0.3	1.325
							0.777667	0.6	0.3	1.3
							0.812778	0.575	0.3	1.275
							0.836406	0.55	0.3	1.25
							0.84445	0.525	0.3	1.225
							0.854569	0.5	0.3	1.2
							0.862877	0.5	0.266667	1.23333
							0.910658	0.475	0.266667	1.20833
							0.970995	0.475	0.233333	1.24167
							1.00118	0.475	0.2	1.275
							1.03299	0.45	0.2	1.25
							1.0541	0.425	0.2	1.225
							1.05835	0.4	0.2	1.2
							1.06467	0.4	0.166667	1.23333
							1.12309	0.4	0.133333	1.26667
							1.18151	0.375	0.133333	1.24167
							1.20616	0.35	0.133333	1.21667
							1.28387	0.325	0.133333	1.19167
							1.35513	0.3	0.133333	1.16667
							1.42486	0.3	0.1	1.2
							1.50605	0.3	0.0666667	1.23333
							1.54175	0.275	0.0666667	1.20833
							1.56068	0.25	0.0666667	1.18333
							1.63985	0.225	0.0666667	1.15833
							1.85097	0.2	0.0666667	1.13333
							2.11527	0.175	0.0666667	1.10833
							2.30941	0.175	0.0333333	1.14167
							2.39025	0.175	0	1.175
							2.45688	0.15	0	1.15
							2.57334	0.125	0	1.125
							2.64463	0.1	0	1.1
							2.8064	0.075	0	1.075
							3.00334	0.05	0	1.05
							7.15577	0.025	0	1.025
							12.261	0	0	1
						LysoPE (18:2)	-0.761695	1	1	1	1.54167
							0.24899	1	0.966667	1.03333
							0.262169	1	0.933333	1.06667
							0.29762	1	0.9	1.1
							0.338905	1	0.866667	1.13333
							0.355238	0.975	0.866667	1.10833
							0.37095	0.975	0.833333	1.14167
							0.385113	0.975	0.8	1.175
							0.40387	0.975	0.766667	1.20833
							0.4243	0.95	0.766667	1.18333
							0.442599	0.95	0.733333	1.21667
							0.454685	0.925	0.733333	1.19167
							0.460003	0.925	0.7	1.225
							0.464171	0.9	0.7	1.2
							0.467309	0.9	0.666667	1.23333
							0.473613	0.9	0.633333	1.26667
							0.484631	0.875	0.633333	1.24167
							0.49335	0.875	0.6	1.275
							0.497967	0.875	0.566667	1.30833
							0.508023	0.875	0.533333	1.34167
							0.518049	0.875	0.5	1.375
							0.532998	0.875	0.466667	1.40833
							0.553511	0.85	0.466667	1.38333
							0.565619	0.825	0.466667	1.35833
							0.571339	0.825	0.433333	1.39167
							0.576792	0.8	0.433333	1.36667
							0.582156	0.8	0.4	1.4
							0.602355	0.8	0.366667	1.43333
							0.623614	0.775	0.366667	1.40833
							0.631572	0.775	0.333333	1.44167
							0.641455	0.75	0.333333	1.41667
							0.647341	0.75	0.3	1.45
							0.675647	0.725	0.3	1.425
							0.70986	0.7	0.3	1.4
							0.717895	0.675	0.3	1.375
							0.722144	0.675	0.266667	1.40833
							0.728187	0.675	0.233333	1.44167
							0.737693	0.675	0.2	1.475
							0.744274	0.675	0.166667	1.50833
							0.764661	0.675	0.133333	1.54167	cut-off value
							0.785906	0.65	0.133333	1.51667
							0.802064	0.625	0.133333	1.49167
							0.821568	0.6	0.133333	1.46667
							0.848502	0.575	0.133333	1.44167
							0.874745	0.55	0.133333	1.41667
							0.90683	0.525	0.133333	1.39167
							0.935384	0.525	0.1	1.425
							0.935571	0.5	0.1	1.4
							0.945855	0.475	0.1	1.375
							0.957297	0.45	0.1	1.35
							0.960727	0.425	0.1	1.325
							0.965319	0.425	0.0666667	1.35833
							0.984747	0.4	0.0666667	1.33333
							1.00554	0.375	0.0666667	1.30833
							1.0093	0.35	0.0666667	1.28333
							1.0194	0.35	0.0333333	1.31667
							1.04313	0.325	0.0333333	1.29167
							1.13926	0.3	0.0333333	1.26667
							1.24733	0.275	0.0333333	1.24167
							1.27997	0.25	0.0333333	1.21667
							1.29582	0.25	0	1.25
							1.33575	0.225	0	1.225
							1.37103	0.2	0	1.2
							1.37584	0.175	0	1.175
							1.43087	0.15	0	1.15
							1.49302	0.125	0	1.125
							1.50151	0.1	0	1.1
							1.54307	0.075	0	1.075
							1.59867	0.05	0	1.05
							1.81928	0.025	0	1.025
							3.02516	0	0	1
						LysoPE (18:1)	-0.715201	1	1	1	1.575
							0.319951	1	0.966667	1.03333
							0.355998	0.975	0.966667	1.00833
							0.359085	0.975	0.933333	1.04167
							0.36972	0.95	0.933333	1.01667
							0.385234	0.95	0.9	1.05
							0.399235	0.95	0.866667	1.08333
							0.411127	0.925	0.866667	1.05833
							0.416582	0.925	0.833333	1.09167
							0.418577	0.925	0.8	1.125
							0.42101	0.925	0.766667	1.15833
							0.423401	0.9	0.766667	1.13333
							0.42566	0.9	0.733333	1.16667
							0.428562	0.9	0.7	1.2
							0.434183	0.9	0.666667	1.23333
							0.442263	0.9	0.633333	1.26667
							0.448785	0.875	0.633333	1.24167
							0.457077	0.875	0.6	1.275
							0.465092	0.85	0.6	1.25
							0.467764	0.825	0.6	1.225
							0.473923	0.825	0.566667	1.25833
							0.494182	0.825	0.533333	1.29167
							0.512193	0.825	0.5	1.325
							0.515898	0.825	0.466667	1.35833
							0.519499	0.825	0.433333	1.39167
							0.531983	0.825	0.4	1.425
							0.542469	0.825	0.366667	1.45833
							0.548542	0.825	0.333333	1.49167
							0.559505	0.825	0.3	1.525
							0.567752	0.825	0.266667	1.55833
							0.57811	0.8	0.266667	1.53333
							0.590766	0.8	0.233333	1.56667
							0.596141	0.775	0.233333	1.54167
							0.599992	0.775	0.2	1.575	cut-off value
							0.603924	0.75	0.2	1.55
							0.621239	0.725	0.2	1.525
							0.639019	0.7	0.2	1.5
							0.653087	0.675	0.2	1.475
							0.676412	0.675	0.166667	1.50833
							0.707003	0.65	0.166667	1.48333
							0.731184	0.625	0.166667	1.45833
							0.737113	0.6	0.166667	1.43333
							0.758256	0.6	0.133333	1.46667
							0.779334	0.575	0.133333	1.44167
							0.781908	0.55	0.133333	1.41667
							0.789186	0.525	0.133333	1.39167
							0.803075	0.525	0.1	1.425
							0.819314	0.525	0.0666667	1.45833
							0.867926	0.525	0.0333333	1.49167
							0.919664	0.5	0.0333333	1.46667
							0.975971	0.475	0.0333333	1.44167
							1.02264	0.45	0.0333333	1.41667
							1.05064	0.425	0.0333333	1.39167
							1.08971	0.4	0.0333333	1.36667
							1.11953	0.375	0.0333333	1.34167
							1.14041	0.35	0.0333333	1.31667
							1.14516	0.35	0	1.35
							1.15863	0.325	0	1.325
							1.18305	0.3	0	1.3
							1.20829	0.275	0	1.275
							1.22835	0.25	0	1.25
							1.27916	0.225	0	1.225
							1.33406	0.2	0	1.2
							1.36865	0.175	0	1.175
							1.45531	0.15	0	1.15
							1.5178	0.125	0	1.125
							1.52501	0.1	0	1.1
							1.59313	0.075	0	1.075
							1.84921	0.05	0	1.05
							2.07137	0.025	0	1.025
							3.09878	0	0	1
						LysoPE (20:4)	-0.711577	1	1	1	1.35
							0.295115	1	0.966667	1.03333
							0.368329	0.975	0.966667	1.00833
							0.442276	0.975	0.933333	1.04167
							0.460758	0.975	0.9	1.075
							0.486534	0.975	0.866667	1.10833
							0.501613	0.95	0.866667	1.08333
							0.506027	0.925	0.866667	1.05833
							0.523191	0.925	0.833333	1.09167
							0.560737	0.925	0.8	1.125
							0.595783	0.925	0.766667	1.15833
							0.606796	0.925	0.733333	1.19167
							0.610853	0.925	0.7	1.225
							0.618264	0.9	0.7	1.2
							0.630797	0.875	0.7	1.175
							0.640267	0.875	0.666667	1.20833
							0.653693	0.875	0.633333	1.24167
							0.675629	0.875	0.6	1.275
							0.691402	0.85	0.6	1.25
							0.717779	0.85	0.566667	1.28333
							0.744617	0.85	0.533333	1.31667
							0.755363	0.825	0.533333	1.29167
							0.759212	0.8	0.533333	1.26667
							0.764091	0.775	0.533333	1.24167
							0.770322	0.775	0.5	1.275
							0.771917	0.775	0.466667	1.30833
							0.775749	0.75	0.466667	1.28333
							0.796707	0.75	0.433333	1.31667
							0.81551	0.725	0.433333	1.29167
							0.824496	0.7	0.433333	1.26667
							0.832404	0.675	0.433333	1.24167
							0.839996	0.675	0.4	1.275
							0.857502	0.675	0.366667	1.30833
							0.875853	0.65	0.366667	1.28333
							0.891545	0.65	0.333333	1.31667
							0.906245	0.65	0.3	1.35	cut-off value
							0.914138	0.625	0.3	1.325
							0.925018	0.6	0.3	1.3
							0.94137	0.575	0.3	1.275
							0.955321	0.55	0.3	1.25
							0.963848	0.525	0.3	1.225
							0.97116	0.5	0.3	1.2
							0.985516	0.475	0.3	1.175
							0.995507	0.45	0.3	1.15
							0.999871	0.45	0.266667	1.18333
							1.00867	0.45	0.233333	1.21667
							1.02586	0.425	0.233333	1.19167
							1.03682	0.4	0.233333	1.16667
							1.0377	0.4	0.2	1.2
							1.04474	0.4	0.166667	1.23333
							1.05385	0.4	0.133333	1.26667
							1.06577	0.375	0.133333	1.24167
							1.07549	0.375	0.1	1.275
							1.07659	0.35	0.1	1.25
							1.08549	0.35	0.0666667	1.28333
							1.0954	0.325	0.0666667	1.25833
							1.10478	0.325	0.0333333	1.29167
							1.13367	0.3	0.0333333	1.26667
							1.15566	0.275	0.0333333	1.24167
							1.15745	0.275	0	1.275
							1.16072	0.25	0	1.25
							1.17692	0.225	0	1.225
							1.19218	0.2	0	1.2
							1.19678	0.175	0	1.175
							1.23235	0.15	0	1.15
							1.28697	0.125	0	1.125
							1.30922	0.1	0	1.1
							1.33059	0.075	0	1.075
							1.41007	0.05	0	1.05
							1.51281	0.025	0	1.025
							2.55733	0	0	1
						LysoPE (22:6)	-0.716011	1	1	1	1.26667
							0.331773	0.975	1	0.975
							0.436007	0.975	0.966667	1.00833
							0.503665	0.95	0.966667	0.983333
							0.555438	0.925	0.966667	0.958333
							0.605304	0.9	0.966667	0.933333
							0.620399	0.875	0.966667	0.908333
							0.631984	0.85	0.966667	0.883333
							0.643259	0.825	0.966667	0.858333
							0.651162	0.825	0.933333	0.891667
							0.666895	0.825	0.9	0.925
							0.683655	0.8	0.9	0.9
							0.699903	0.8	0.866667	0.933333
							0.723051	0.8	0.833333	0.966667
							0.734291	0.8	0.8	1
							0.736893	0.775	0.8	0.975
							0.743433	0.775	0.766667	1.00833
							0.754157	0.775	0.733333	1.04167
							0.767849	0.775	0.7	1.075
							0.784943	0.75	0.7	1.05
							0.801278	0.725	0.7	1.025
							0.812244	0.7	0.7	1
							0.816626	0.7	0.666667	1.03333
							0.822137	0.675	0.666667	1.00833
							0.828741	0.675	0.633333	1.04167
							0.835137	0.675	0.6	1.075
							0.842731	0.65	0.6	1.05
							0.858612	0.625	0.6	1.025
							0.871995	0.6	0.6	1
							0.873591	0.6	0.566667	1.03333
							0.878879	0.6	0.533333	1.06667
							0.886907	0.575	0.533333	1.04167
							0.89411	0.575	0.5	1.075
							0.906172	0.575	0.466667	1.10833
							0.915639	0.55	0.466667	1.08333
							0.917793	0.55	0.433333	1.11667
							0.929065	0.55	0.4	1.15
							0.947682	0.55	0.366667	1.18333
							0.964554	0.55	0.333333	1.21667
							0.981641	0.525	0.333333	1.19167
							0.993645	0.5	0.333333	1.16667
							1.0017	0.5	0.3	1.2
							1.00699	0.5	0.266667	1.23333
							1.023	0.5	0.233333	1.26667	cut-off value
							1.04397	0.475	0.233333	1.24167
							1.05082	0.45	0.233333	1.21667
							1.06547	0.425	0.233333	1.19167
							1.08975	0.4	0.233333	1.16667
							1.10792	0.375	0.233333	1.14167
							1.11933	0.375	0.2	1.175
							1.12473	0.35	0.2	1.15
							1.13298	0.35	0.166667	1.18333
							1.1484	0.35	0.133333	1.21667
							1.1565	0.325	0.133333	1.19167
							1.18971	0.3	0.133333	1.16667
							1.22685	0.275	0.133333	1.14167
							1.24708	0.275	0.1	1.175
							1.27518	0.25	0.1	1.15
							1.28917	0.225	0.1	1.125
							1.29953	0.2	0.1	1.1
							1.30831	0.175	0.1	1.075
							1.32509	0.175	0.0666667	1.10833
							1.36187	0.15	0.0666667	1.08333
							1.39983	0.15	0.0333333	1.11667
							1.42848	0.125	0.0333333	1.09167
							1.44192	0.125	0	1.125
							1.46491	0.1	0	1.1
							1.51013	0.075	0	1.075
							1.59807	0.05	0	1.05
							1.70692	0.025	0	1.025
							2.75245	0	0	1

## Sheet: Validation set_4 metabolites 
	곡선의 좌표
	검정 결과 변수	이상인 값부터 양(+)a	Sensitivity	1-Specificity	Sum (sensitivity+specificity)	Max_sum				검정 결과 변수	이상인 값부터 양(+)a	Sensitivity	1-Specificity	Sum (sensitivity+specificity)	Max_sum
	Octonoylcarnitine	-0.893	1	1	1	1.521				Docosahexaenioc acid	-0.989	1	1	1	1.713
		0.1085	1	0.967	1.033						0.103	0.938	1	0.938
		0.141	1	0.933	1.067						0.2125	0.938	0.967	0.971
		0.182	1	0.9	1.1						0.231	0.938	0.933	1.005
		0.2095	1	0.867	1.133						0.2335	0.938	0.9	1.038
		0.2315	1	0.833	1.167						0.2405	0.938	0.867	1.071
		0.241	1	0.8	1.2						0.2605	0.938	0.833	1.105
		0.321	1	0.767	1.233						0.3015	0.938	0.8	1.138
		0.4085	1	0.733	1.267						0.333	0.938	0.767	1.171
		0.4985	1	0.7	1.3						0.353	0.938	0.733	1.205
		0.623	1	0.667	1.333						0.386	0.938	0.7	1.238
		0.7245	1	0.633	1.367						0.42	0.938	0.667	1.271
		0.78	1	0.6	1.4						0.451	0.938	0.633	1.305
		0.8025	0.938	0.6	1.338						0.4695	0.938	0.6	1.338
		0.8405	0.875	0.6	1.275						0.477	0.938	0.567	1.371
		0.86	0.813	0.6	1.213						0.4865	0.938	0.533	1.405
		0.87	0.813	0.567	1.246						0.5105	0.938	0.5	1.438
		0.9645	0.813	0.533	1.28						0.5295	0.938	0.467	1.471
		1.0975	0.813	0.5	1.313						0.542	0.938	0.433	1.505
		1.177	0.813	0.467	1.346						0.5735	0.938	0.4	1.538
		1.215	0.75	0.467	1.283						0.6	0.938	0.367	1.571
		1.253	0.75	0.433	1.317						0.6285	0.938	0.333	1.605
		1.3065	0.75	0.4	1.35						0.6625	0.938	0.3	1.638
		1.3525	0.75	0.367	1.383						0.763	0.875	0.3	1.575
		1.3995	0.75	0.333	1.417						0.8515	0.875	0.267	1.608
		1.478	0.688	0.333	1.355						1.0065	0.875	0.233	1.642
		1.5715	0.688	0.3	1.388						1.1735	0.875	0.2	1.675
		1.6085	0.688	0.267	1.421						1.1865	0.875	0.167	1.708
		1.7015	0.688	0.233	1.455						1.2215	0.813	0.167	1.646
		1.851	0.688	0.2	1.488						1.267	0.813	0.133	1.68
		2.0455	0.688	0.167	1.521	cut-off value					1.292	0.813	0.1	1.713	cut-off value
		2.2225	0.625	0.167	1.458						1.5445	0.75	0.1	1.65
		2.264	0.625	0.133	1.492						1.8115	0.688	0.1	1.588
		2.3005	0.563	0.133	1.43						1.8465	0.625	0.1	1.525
		2.339	0.5	0.133	1.367						1.871	0.625	0.067	1.558
		2.407	0.5	0.1	1.4						1.9335	0.563	0.067	1.496
		2.484	0.438	0.1	1.338						2.042	0.5	0.067	1.433
		2.5055	0.375	0.1	1.275						2.1115	0.438	0.067	1.371
		2.8145	0.313	0.1	1.213						2.1755	0.375	0.067	1.308
		3.318	0.25	0.1	1.15						2.3415	0.313	0.067	1.246
		3.5545	0.25	0.067	1.183						2.552	0.25	0.067	1.183
		4.4015	0.188	0.067	1.121						2.661	0.188	0.067	1.121
		5.27	0.125	0.067	1.058						2.891	0.125	0.067	1.058
		5.5605	0.125	0.033	1.092						3.255	0.125	0.033	1.092
		6.098	0.125	0	1.125						3.801	0.125	0	1.125
		8.9775	0.063	0	1.063						4.909	0.063	0	1.063
		12.556	0	0	1						6.611	0	0	1
	곡선의 좌표									곡선의 좌표
	검정 결과 변수	이상인 값부터 양(+)a	Sensitivity	1-Specificity	Sum (sensitivity+specificity)	Max_sum				검정 결과 변수	이상인 값부터 양(+)a	Sensitivity	1-Specificity	Sum (sensitivity+specificity)	Max_sum
	5-oxoproline	-0.71	1	1	1	1.537				Hypoxanthine	-0.99	1	1	1	1.433
		0.297158	1	0.938	1.062						0.015	0.967	0.938	1.029
		0.336228	0.967	0.938	1.029						0.025	0.967	0.625	1.342
		0.373792	0.933	0.938	0.995						0.035	0.967	0.563	1.404
		0.384722	0.9	0.938	0.962						0.045	0.933	0.5	1.433
		0.395	0.9	0.875	1.025						0.065	0.867	0.5	1.367
		0.411568	0.9	0.813	1.087						0.1	0.767	0.5	1.267
		0.431568	0.867	0.813	1.054						0.125	0.733	0.5	1.233
		0.475	0.867	0.75	1.117						0.135	0.7	0.5	1.2
		0.512056	0.867	0.688	1.179						0.2	0.7	0.438	1.262
		0.521489	0.833	0.688	1.145						0.285	0.633	0.438	1.195
		0.534433	0.8	0.688	1.112						0.33	0.633	0.375	1.258
		0.55289	0.8	0.625	1.175						0.36	0.6	0.375	1.225
		0.56789	0.767	0.625	1.142						0.39	0.533	0.313	1.22
		0.58	0.767	0.563	1.204						0.415	0.467	0.313	1.154
		0.595	0.767	0.5	1.267						0.56	0.467	0.25	1.217
		0.62	0.767	0.438	1.329						0.715	0.433	0.188	1.245
		0.645	0.767	0.375	1.392						0.79	0.4	0.188	1.212
		0.6546	0.767	0.313	1.454						0.88	0.367	0.188	1.179
		0.680775	0.733	0.313	1.42						1.055	0.367	0.125	1.242
		0.711174	0.7	0.313	1.387						1.23	0.333	0.125	1.208
		0.731934	0.7	0.25	1.45						1.315	0.3	0.125	1.175
		0.761934	0.667	0.25	1.417						1.42	0.267	0.125	1.142
		0.802521	0.667	0.188	1.479						1.71	0.267	0.063	1.204
		0.837521	0.633	0.188	1.445						1.98	0.233	0.063	1.17
		0.873495	0.633	0.125	1.508						2.225	0.2	0.063	1.137
		0.913495	0.6	0.125	1.475						3.065	0.167	0.063	1.104
		0.949962	0.6	0.063	1.537	cut-off value					4	0.133	0.063	1.07
		1.00131	0.567	0.063	1.504						4.72	0.1	0.063	1.037
		1.03376	0.533	0.063	1.47						6.07	0.1	0	1.1
		1.0358	0.5	0.063	1.437						8.665	0.067	0	1.067	cut-off value
		1.04583	0.467	0.063	1.404						10.395	0.033	0	1.033
		1.05494	0.433	0.063	1.37						11.47	0	0	1
		1.07856	0.4	0.063	1.337									1
		1.11448	0.367	0.063	1.304									1
		1.20361	0.333	0.063	1.27									1
		1.29381	0.3	0.063	1.237									1
		1.31674	0.267	0.063	1.204									1
		1.34703	0.233	0.063	1.17									1
		1.3881	0.2	0.063	1.137									1
		1.57811	0.167	0.063	1.104									1
		1.87849	0.133	0.063	1.07									1
		2.07187	0.1	0.063	1.037									1
		2.15826	0.067	0.063	1.004									1
		2.29596	0.033	0.063	0.97									1
		2.65511	0.033	0	1.033									1
		3.90021	0	0	1									1
